# Supplementary material for: Bis(acetyl­acetonato-κ2 O,O′)(2-amino-1-methyl-1H-benzimidazole-κN 3)oxido­vanadium(IV)
Source: Acta Crystallogr Sect E Struct Rep Online. 2009 Jun 24;65(Pt 7):m819. doi: 10.1107/S1600536809023113 (PMC2969291; doi:10.1107/S1600536809023113)
Supplement: Supplementary file 2 [file e-65-0m819-Isup2.hkl]

# 
# h,k,l, Fc-squared, Fo-squared, sigma(Fo-squared) and status flag 
# 
data_I
_shelx_title ' exp_218DILNOZ(1) in P2(1)/n' 
_shelx_refln_list_code          4 
_shelx_F_calc_maximum      171.16 
_exptl_crystal_F_000       860.00 
_reflns_d_resolution_high  0.7944 
 
loop_ 
 _symmetry_equiv_pos_as_xyz 
 'x, y, z' 
 '-x+1/2, y+1/2, -z+1/2' 
 '-x, -y, -z' 
 'x-1/2, -y-1/2, z-1/2' 
 
_cell_length_a     8.2712 
_cell_length_b    15.0472 
_cell_length_c    16.1078 
_cell_angle_alpha  90.000 
_cell_angle_beta  104.265 
_cell_angle_gamma  90.000 
 
_shelx_F_squared_multiplier     1.000 
 
loop_ 
 _refln_index_h 
 _refln_index_k 
 _refln_index_l 
 _refln_F_squared_calc 
 _refln_F_squared_meas 
 _refln_F_squared_sigma 
 _refln_observed_status 
   4   0   0     2073.85     2399.67     21.37 o 
   1   1   0      225.57      257.99      4.06 o 
   2   1   0    19184.70    20025.83    175.59 o 
   3   1   0      140.01       92.31      5.67 o 
   4   1   0      526.71      570.81      6.05 o 
   5   1   0      132.35      148.40      5.82 o 
   7   1   0      313.63      318.89     12.76 o 
   8   1   0       55.81       58.48      9.31 o 
   0   2   0    29295.46    24764.07    103.58 o 
   1   2   0     9659.66     9308.27     59.04 o 
   2   2   0    13394.81    13444.91    146.85 o 
   3   2   0     1101.98      967.49     12.92 o 
   4   2   0      473.40      500.70      7.01 o 
   5   2   0     2814.10     2868.30     16.43 o 
   6   2   0       21.49       26.33      7.31 o 
   7   2   0       40.53       43.09      8.61 o 
   8   2   0       42.31       41.69      8.66 o 
   1   3   0     2188.57     2259.49     20.99 o 
   2   3   0     3638.52     3486.64     19.81 o 
   3   3   0     1318.55     1279.43     14.87 o 
   4   3   0     5264.60     5610.44     34.73 o 
   5   3   0     1024.56     1087.25     10.52 o 
   6   3   0      202.03      188.39     10.29 o 
   7   3   0      368.95      338.28     14.25 o 
   8   3   0        1.26        1.47      8.85 o 
   0   4   0     6430.66     6368.77     26.41 o 
   1   4   0       42.53       50.45      1.26 o 
   2   4   0     1133.17      951.78     11.29 o 
   3   4   0     2665.67     2791.57     22.56 o 
   4   4   0      965.46      867.22     14.58 o 
   5   4   0      504.69      626.66      7.49 o 
   6   4   0      721.81      763.62     18.19 o 
   7   4   0       13.52        9.46      8.17 o 
   8   4   0        1.88        3.30      9.02 o 
   1   5   0     1959.32     2043.65      9.96 o 
   2   5   0      119.08      112.91      5.72 o 
   3   5   0      935.21      957.48     26.18 o 
   4   5   0      159.98      180.81      5.78 o 
   5   5   0      326.58      309.85      5.42 o 
   6   5   0      395.11      383.48     14.17 o 
   7   5   0       54.70       45.88      9.33 o 
   8   5   0      130.18      129.51     11.40 o 
   0   6   0     2984.70     3681.89     32.04 o 
   1   6   0      132.91      110.77      2.83 o 
   2   6   0     1272.41     1109.04     35.54 o 
   3   6   0      830.69      823.58     25.00 o 
   4   6   0     1592.97     1592.82     19.27 o 
   5   6   0      391.80      412.97      6.35 o 
   6   6   0      401.68      415.54     13.95 o 
   7   6   0       84.58       73.18     10.59 o 
   8   6   0       19.41       19.30      9.18 o 
   9   6   0        0.23        1.13      6.16 o 
   1   7   0     1878.16     1992.07     11.82 o 
   2   7   0      836.15     1020.26     49.82 o 
   3   7   0      154.46      152.80      4.55 o 
   4   7   0      708.46      643.31      8.49 o 
   5   7   0      182.43      167.83      7.09 o 
   6   7   0      274.94      252.28     14.33 o 
   7   7   0        6.42        6.54      9.59 o 
   9   7   0       20.68       31.21      5.56 o 
   0   8   0      202.42      242.90      7.58 o 
   1   8   0     1561.06     1543.16     10.49 o 
   2   8   0        0.82        2.32      3.05 o 
   3   8   0      873.29      853.51     11.63 o 
   4   8   0        1.52       -0.42      3.89 o 
   5   8   0       11.73       12.39      7.93 o 
   6   8   0        1.20        7.98      5.45 o 
   7   8   0      108.71       96.08      7.69 o 
   8   8   0       20.74       19.72      8.09 o 
   1   9   0       13.82       17.38      4.01 o 
   2   9   0       14.20       21.73      4.29 o 
   3   9   0      133.65      126.98      6.30 o 
   4   9   0      133.69      129.54      5.91 o 
   5   9   0      203.85      215.87      7.11 o 
   6   9   0      203.15      190.92      9.65 o 
   7   9   0       53.88       56.21      7.35 o 
   8   9   0       17.92       20.75      7.29 o 
   0  10   0      543.66      483.68     11.20 o 
   1  10   0       74.45       55.59      5.19 o 
   2  10   0      451.84      427.35      9.11 o 
   3  10   0        7.84        8.48      4.12 o 
   4  10   0      343.88      347.18     10.91 o 
   5  10   0      196.71      189.55      7.14 o 
   6  10   0       18.25       23.01      4.88 o 
   7  10   0        1.02        1.56      8.60 o 
   8  10   0       12.02       11.08      5.64 o 
   1  11   0      402.31      410.79      9.59 o 
   2  11   0        8.07        7.64      3.59 o 
   3  11   0       78.40       79.85      5.85 o 
   4  11   0      277.28      261.93     11.44 o 
   5  11   0        3.16        5.80      4.83 o 
   6  11   0      379.99      370.66     16.35 o 
   7  11   0       17.64       17.34      7.88 o 
   0  12   0       28.90       23.60      5.14 o 
   1  12   0      897.78      840.32     18.31 o 
   2  12   0     1339.97     1301.05     30.75 o 
   3  12   0      298.37      278.47      8.71 o 
   4  12   0      270.26      265.69     13.20 o 
   5  12   0      143.51      144.15      8.46 o 
   6  12   0      138.98      170.61     11.82 o 
   7  12   0       92.68       89.01      7.18 o 
   1  13   0      125.82      122.65      5.80 o 
   2  13   0      143.62      139.40      6.69 o 
   3  13   0       89.82       85.69      7.20 o 
   4  13   0        6.55       12.85      6.81 o 
   5  13   0       30.52       30.93     10.05 o 
   6  13   0        6.57        3.54      7.08 o 
   7  13   0       70.45       79.40      6.61 o 
   0  14   0       42.42       32.32      7.14 o 
   1  14   0      634.62      542.46     13.68 o 
   2  14   0        6.10        4.15      5.41 o 
   3  14   0      182.61      185.70     10.56 o 
   4  14   0        0.29        3.91      6.41 o 
   5  14   0      245.68      269.34     24.22 o 
   6  14   0        3.14        1.86      6.57 o 
   1  15   0        3.75        1.71      5.20 o 
   2  15   0       20.51       28.83      7.75 o 
   3  15   0       22.09       23.04     10.31 o 
   4  15   0      101.11       95.01     11.38 o 
   5  15   0        1.16        2.40      7.68 o 
   6  15   0       12.79       13.28      4.78 o 
   0  16   0      242.27      222.37     13.21 o 
   1  16   0       60.20       45.38      7.25 o 
   2  16   0       94.98       98.70     10.72 o 
   3  16   0        0.50        0.11      9.01 o 
   4  16   0      138.78      140.25     10.47 o 
   5  16   0        0.43        1.33      5.29 o 
   1  17   0       12.18       11.24      5.89 o 
   2  17   0       29.64       31.41      9.08 o 
   3  17   0       19.22       15.00      7.20 o 
   4  17   0       61.51       78.85      6.64 o 
   0  18   0      195.29      221.32     10.34 o 
   1  18   0      115.87      118.33      9.13 o 
   2  18   0       20.57       17.70      6.29 o 
  -7   0   1       51.63       65.39      8.52 o 
  -5   0   1     1212.34     1286.81     19.30 o 
  -3   0   1     5734.98     5691.15     19.13 o 
   3   0   1      975.42     1168.99     14.08 o 
   5   0   1      198.69      247.66     10.48 o 
   7   0   1       18.57       13.94      7.32 o 
  -8   1   1        1.61       -0.83      7.85 o 
  -7   1   1      365.43      366.32     13.32 o 
  -6   1   1       55.75       59.66      7.72 o 
  -5   1   1      108.10       96.42      5.64 o 
  -4   1   1     2380.19     2608.13     23.00 o 
  -3   1   1       33.15       45.43      1.78 o 
  -2   1   1     1098.31     1142.58     50.58 o 
  -1   1   1     2746.56     2844.15    107.64 o 
   0   1   1     2420.93     2421.46     11.10 o 
   1   1   1     1182.44     1210.37      8.60 o 
   2   1   1    28420.38    27700.26    211.25 o 
   3   1   1     2167.72     2186.43     42.12 o 
   4   1   1     1090.06     1147.01     11.54 o 
   5   1   1      880.49      821.96      9.47 o 
   6   1   1      564.07      667.29     16.04 o 
   7   1   1      388.59      390.36     14.11 o 
  -8   2   1      171.52      186.03     11.32 o 
  -7   2   1       46.53       48.99      9.41 o 
  -5   2   1      927.16      950.80     17.07 o 
  -4   2   1      293.66      236.88     10.59 o 
  -3   2   1     4018.27     4005.07     20.99 o 
  -2   2   1     4992.06     5469.28     21.68 o 
  -1   2   1     3854.87     4091.87     15.53 o 
   0   2   1    14031.17    14247.25     71.78 o 
   1   2   1     4609.66     4506.48     16.14 o 
   2   2   1     2778.64     2587.70     17.45 o 
   3   2   1       69.66       46.91      4.61 o 
   4   2   1       36.05       25.82      4.19 o 
   5   2   1      569.95      590.77      8.16 o 
   6   2   1       18.65       30.68      7.88 o 
   7   2   1       14.91       11.81      7.83 o 
  -8   3   1       28.88       25.92      8.92 o 
  -7   3   1       29.41       24.83      9.11 o 
  -6   3   1      127.81      140.68     10.11 o 
  -5   3   1     1022.50     1064.63     11.49 o 
  -4   3   1      374.82      355.03      6.47 o 
  -3   3   1    10997.26    11384.67     28.49 o 
  -2   3   1      133.50      106.08      3.41 o 
  -1   3   1      431.16      408.13     13.97 o 
   0   3   1     2882.54     2888.16     42.30 o 
   1   3   1     1538.21     1712.75     10.70 o 
   2   3   1    15653.95    14787.23     92.64 o 
   3   3   1      594.70      661.18     11.56 o 
   4   3   1     7539.88     7660.33     28.51 o 
   5   3   1       52.72       57.36      4.30 o 
   6   3   1      618.35      627.20     16.87 o 
   7   3   1      242.34      217.90     12.74 o 
  -8   4   1       75.48       88.12      9.93 o 
  -7   4   1      276.58      257.24     12.35 o 
  -6   4   1      502.27      497.34      9.66 o 
  -5   4   1      975.80     1100.56      9.50 o 
  -4   4   1     1809.53     1776.60     13.93 o 
  -3   4   1       22.88       22.01      3.19 o 
  -2   4   1      806.49      805.96     13.43 o 
  -1   4   1     3796.68     3726.28     12.51 o 
   0   4   1      486.77      457.87      3.02 o 
   1   4   1     1977.01     1873.78      9.06 o 
   2   4   1      516.63      508.98      9.20 o 
   3   4   1     1094.63     1144.56     15.74 o 
   4   4   1      294.97      348.40      5.81 o 
   5   4   1      225.00      265.35      5.12 o 
   6   4   1       34.90       29.95      8.38 o 
   7   4   1        4.24        1.36      8.45 o 
  -8   5   1       71.50       61.07      9.67 o 
  -7   5   1       24.62       22.19      8.60 o 
  -6   5   1       29.32       22.48      5.15 o 
  -5   5   1       99.49      101.27      3.70 o 
  -4   5   1      215.53      221.94      5.08 o 
  -3   5   1     1686.58     1867.94     13.38 o 
  -2   5   1      123.89      144.21      3.57 o 
  -1   5   1      709.15      733.94      7.86 o 
   0   5   1      620.70      724.46      7.07 o 
   1   5   1     1955.15     1869.27     15.78 o 
   2   5   1     3404.91     3476.25     23.75 o 
   3   5   1      290.80      265.70      9.19 o 
   4   5   1      360.83      393.90      6.68 o 
   5   5   1     1562.65     1650.98     13.64 o 
   6   5   1       70.19       75.78      8.91 o 
   7   5   1      108.66      111.76     11.41 o 
  -9   6   1      101.37      101.56      8.06 o 
  -8   6   1       38.21       25.63      9.45 o 
  -7   6   1      396.91      369.76     14.79 o 
  -6   6   1      195.59      209.26      7.78 o 
  -5   6   1     1165.40     1209.92     13.93 o 
  -4   6   1      133.21      158.29      4.77 o 
  -3   6   1     4942.09     5055.72     62.14 o 
  -2   6   1      562.41      568.76      7.39 o 
  -1   6   1     2346.23     2321.45     12.91 o 
   0   6   1       37.39       38.68      3.55 o 
   1   6   1     1808.97     1839.89     11.07 o 
   2   6   1       38.00       59.88      5.61 o 
   3   6   1     3122.43     3391.89    103.91 o 
   4   6   1        0.65        4.67      2.89 o 
   5   6   1      172.16      190.86      4.95 o 
   6   6   1      177.18      184.10     15.47 o 
   7   6   1        0.18        4.09      8.68 o 
   9   6   1        6.45        4.69      5.83 o 
  -9   7   1        0.96       -3.53      5.29 o 
  -8   7   1       34.35       39.42      9.49 o 
  -7   7   1        2.65        4.64      8.05 o 
  -6   7   1        0.62        1.51      5.05 o 
  -5   7   1      172.80      173.07     10.04 o 
  -4   7   1       93.32       98.49      4.46 o 
  -3   7   1        5.69       16.08      3.19 o 
  -2   7   1       83.14       87.26      4.63 o 
  -1   7   1       40.65       32.22      2.25 o 
   0   7   1      903.76      871.24     10.63 o 
   1   7   1      589.59      712.82     12.26 o 
   2   7   1     3212.56     3536.68     33.67 o 
   3   7   1      344.06      351.04      9.04 o 
   4   7   1      339.76      303.14      9.40 o 
   5   7   1       52.39       44.55      5.61 o 
   6   7   1      121.32      122.90     11.73 o 
   7   7   1      105.13      104.48     10.47 o 
   8   7   1       12.92        4.45      7.82 o 
   9   7   1        2.14        0.59      4.77 o 
  -8   8   1      104.44      129.04      7.13 o 
  -7   8   1       38.80       38.55      5.73 o 
  -6   8   1      149.44      137.77      7.32 o 
  -5   8   1       10.16       17.32      7.53 o 
  -4   8   1     1365.55     1359.75     52.76 o 
  -3   8   1      602.72      663.27     11.86 o 
  -2   8   1     5800.07     5844.26    188.60 o 
  -1   8   1       13.11       19.57      2.61 o 
   0   8   1       32.08       28.97      3.21 o 
   1   8   1      742.12      802.54      7.57 o 
   2   8   1       69.53       49.52      3.92 o 
   3   8   1      300.13      301.79      7.86 o 
   4   8   1        5.10        3.48      3.92 o 
   5   8   1       28.60       26.24      4.52 o 
   6   8   1       41.25       39.39      5.93 o 
   7   8   1       28.93       28.94      7.00 o 
   8   8   1        6.27        7.63      7.38 o 
  -8   9   1        7.20        1.40      5.12 o 
  -7   9   1       19.72       30.09      4.84 o 
  -6   9   1       99.79       93.29      6.02 o 
  -5   9   1       37.82       34.55      5.34 o 
  -4   9   1       67.40       66.86      6.71 o 
  -3   9   1       23.31       21.97      4.98 o 
  -2   9   1      662.80      666.15     10.47 o 
  -1   9   1      258.22      275.52      7.17 o 
   0   9   1      578.05      584.30      7.97 o 
   1   9   1      610.92      584.62     10.86 o 
   2   9   1      349.10      325.48      8.11 o 
   3   9   1      260.54      309.29     11.13 o 
   4   9   1       19.29       18.16      4.91 o 
   5   9   1      102.28      105.52      6.05 o 
   6   9   1      490.89      485.90     12.39 o 
   7   9   1       96.61       95.43     10.86 o 
   8   9   1      106.30      137.24      8.84 o 
  -8  10   1        4.49        9.54      5.52 o 
  -7  10   1      182.10      195.33      5.55 o 
  -6  10   1        3.60        4.50      4.88 o 
  -5  10   1       12.12       10.39      5.11 o 
  -4  10   1      117.15      124.91      8.81 o 
  -3  10   1      262.35      251.26     12.64 o 
  -2  10   1      634.56      601.43     10.90 o 
  -1  10   1      462.45      482.79     17.10 o 
   0  10   1       71.28       61.36      3.79 o 
   1  10   1      508.02      542.28      9.81 o 
   2  10   1        5.39        8.38      5.17 o 
   3  10   1       68.92       79.86      5.06 o 
   4  10   1      348.21      338.83     17.59 o 
   5  10   1      263.37      237.78      7.42 o 
   6  10   1        3.18        5.23      5.55 o 
   7  10   1        1.26        3.72      8.84 o 
   8  10   1        2.71        2.64      5.19 o 
  -7  11   1        1.39        1.60      7.25 o 
  -6  11   1       65.56       67.71      4.99 o 
  -5  11   1       93.06       92.79      5.97 o 
  -4  11   1        9.05        7.80      5.23 o 
  -3  11   1       33.25       34.23      4.72 o 
  -2  11   1       48.33       43.02      4.62 o 
  -1  11   1        7.59       12.27      3.77 o 
   1  11   1       52.30       47.75      4.24 o 
   2  11   1      510.13      488.17      7.30 o 
   3  11   1      816.08      790.25     11.54 o 
   4  11   1        9.60       10.64      6.79 o 
   5  11   1      322.18      323.06     10.42 o 
   6  11   1        5.08        5.80     10.27 o 
   7  11   1      159.75      179.41     10.62 o 
  -6  12   1      202.71      222.81      8.12 o 
  -5  12   1      236.34      259.99      9.58 o 
  -4  12   1     1164.76     1283.65     22.25 o 
  -3  12   1      105.14      107.23      5.84 o 
  -2  12   1      177.12      166.34      5.50 o 
  -1  12   1       26.40       18.92      3.57 o 
   0  12   1      201.64      197.04      5.37 o 
   1  12   1      510.48      492.79     14.48 o 
   2  12   1      345.88      316.22      6.43 o 
   3  12   1       83.50       84.15      7.55 o 
   4  12   1      127.35      126.63      8.45 o 
   5  12   1        4.27       10.34     10.19 o 
   6  12   1        3.28       -0.17      8.80 o 
   7  12   1        0.92        4.98      5.62 o 
  -7  13   1       10.93        9.62      6.53 o 
  -6  13   1        5.06        9.00      6.02 o 
  -5  13   1        0.01       -0.93      6.08 o 
  -4  13   1        0.52        4.28      5.02 o 
  -3  13   1        7.88        7.33      4.36 o 
  -2  13   1      361.17      346.28     12.57 o 
  -1  13   1      717.72      651.02     20.01 o 
   0  13   1       17.97       19.74      4.12 o 
   1  13   1       13.30       13.45      3.58 o 
   2  13   1       10.44       14.53      4.10 o 
   3  13   1       83.11       68.24      7.80 o 
   4  13   1      317.73      326.03     15.66 o 
   5  13   1       54.50       49.84     10.47 o 
   6  13   1       71.63       84.83      8.79 o 
   7  13   1        1.12        0.15      4.39 o 
  -6  14   1      207.29      207.56     10.66 o 
  -5  14   1       28.63       22.24      9.78 o 
  -4  14   1      482.69      521.77     10.35 o 
  -3  14   1       94.56      101.24      6.29 o 
  -2  14   1      302.77      297.81      8.58 o 
  -1  14   1       20.35       18.88      5.61 o 
   0  14   1      208.94      186.74      7.35 o 
   1  14   1       26.44       33.69      5.62 o 
   2  14   1      426.69      402.79     11.38 o 
   3  14   1      277.56      259.28     11.36 o 
   4  14   1      148.06      134.65      8.61 o 
   5  14   1       13.93       12.12      6.16 o 
   6  14   1       33.09       33.67      4.53 o 
  -6  15   1        6.21       10.94      5.32 o 
  -5  15   1       15.55       13.84      8.50 o 
  -4  15   1       81.96       79.84     11.18 o 
  -3  15   1        1.82       -1.81      5.73 o 
  -2  15   1       18.88       16.49      6.28 o 
  -1  15   1      111.52      103.26      6.58 o 
   0  15   1       62.26       65.03      6.50 o 
   1  15   1      237.71      232.91      9.79 o 
   2  15   1      141.56      135.07     12.07 o 
   3  15   1      338.58      320.22     16.01 o 
   4  15   1       94.41      103.09     10.38 o 
   5  15   1        9.20       10.70      7.37 o 
   6  15   1       24.69       22.97      4.06 o 
  -5  16   1      282.76      309.06      9.94 o 
  -4  16   1        2.57        3.99      7.89 o 
  -3  16   1      452.05      495.40     29.62 o 
  -2  16   1        5.50        5.43      5.75 o 
  -1  16   1      119.99      126.14      6.49 o 
   0  16   1      179.59      188.20      9.38 o 
   1  16   1       76.42       64.91      7.58 o 
   2  16   1       32.99       21.55      9.78 o 
   3  16   1        6.42        9.71      8.55 o 
   4  16   1       28.06       36.04      7.81 o 
   5  16   1       23.91       30.04      5.63 o 
  -4  17   1        7.87        9.18      5.90 o 
  -3  17   1        3.62        4.15      7.05 o 
  -2  17   1        0.23        2.65      8.17 o 
  -1  17   1      114.54      116.08     17.46 o 
   0  17   1        3.67        7.56      5.80 o 
   1  17   1      165.41      170.92     12.11 o 
   2  17   1       50.99       52.33      9.45 o 
   3  17   1      153.14      154.49      9.57 o 
   4  17   1       12.66       22.65      5.41 o 
  -2  18   1       79.68       94.21      7.51 o 
  -1  18   1      151.70      188.89      9.31 o 
   0  18   1       92.41      110.28      8.88 o 
   1  18   1       49.93       37.64      7.27 o 
   2  18   1       23.65       27.89      6.84 o 
  -8   0   2      578.37      626.53     16.02 o 
  -6   0   2      258.53      244.31     10.86 o 
  -4   0   2     1868.85     1786.64     12.49 o 
  -2   0   2      131.11      139.46      3.49 o 
   0   0   2     4461.28     4455.18     14.11 o 
   2   0   2     1619.62     1585.38     13.35 o 
   4   0   2       14.50       23.70      4.20 o 
   6   0   2       73.04       69.64      8.51 o 
  -8   1   2       21.44       18.54      8.37 o 
  -7   1   2       91.68      101.00      9.39 o 
  -6   1   2       11.80       17.28      5.12 o 
  -5   1   2      380.91      348.13     10.96 o 
  -4   1   2      426.17      453.13      7.80 o 
  -3   1   2      195.69      206.19      3.15 o 
  -2   1   2     2526.28     2414.72     67.91 o 
  -1   1   2    10371.21    10337.04     64.22 o 
   0   1   2      456.71      506.13      8.98 o 
   1   1   2       23.15       23.28      1.88 o 
   2   1   2     5820.61     6085.40     34.12 o 
   3   1   2     2241.36     2373.38     23.69 o 
   4   1   2     1058.58     1055.27     11.93 o 
   5   1   2     1346.37     1512.92     15.22 o 
   6   1   2      257.73      282.28     12.22 o 
  -9   2   2       30.86       39.28      8.18 o 
  -8   2   2       68.46       59.25      9.48 o 
  -7   2   2      276.43      268.68     12.35 o 
  -6   2   2      288.83      285.92      8.90 o 
  -5   2   2      507.23      436.60     11.95 o 
  -4   2   2     3335.60     3500.68     22.24 o 
  -3   2   2      550.68      692.25      9.63 o 
  -2   2   2     4075.42     4049.46     16.20 o 
  -1   2   2     3073.97     2984.46     63.10 o 
   0   2   2      219.92      246.21      5.54 o 
   1   2   2      145.52      141.64      5.41 o 
   2   2   2     1295.29     1243.79     27.37 o 
   3   2   2      273.95      289.22      5.76 o 
   4   2   2     2236.53     2420.94     27.14 o 
   5   2   2       39.29       42.92      4.13 o 
   6   2   2      569.61      610.05     16.67 o 
   7   2   2      183.46      163.42     11.98 o 
  -9   3   2        5.69       10.02      7.48 o 
  -8   3   2        1.38        0.20      8.08 o 
  -7   3   2       25.12       26.44      8.63 o 
  -6   3   2        3.49        0.74      4.58 o 
  -5   3   2     1066.61     1054.55     16.35 o 
  -4   3   2      127.35      130.31      4.77 o 
  -3   3   2     1656.07     1681.71     19.16 o 
  -2   3   2      146.45      189.81      6.15 o 
  -1   3   2     1178.63     1135.01      6.19 o 
   0   3   2      600.01      579.22     19.61 o 
   1   3   2     7789.11     7357.38     17.75 o 
   2   3   2     1219.35     1314.52     24.61 o 
   3   3   2     7370.27     7520.64     56.84 o 
   4   3   2      705.92      625.76      9.55 o 
   5   3   2     4235.99     4370.39     35.17 o 
   6   3   2       31.00       26.67      6.45 o 
   7   3   2      310.25      313.62     13.77 o 
  -9   4   2      107.00      115.42      9.39 o 
  -8   4   2       25.40       18.50      9.32 o 
  -7   4   2      105.52      101.99     10.88 o 
  -6   4   2       41.37       38.16      5.15 o 
  -5   4   2      479.33      479.57      9.09 o 
  -4   4   2     1980.38     2303.79     46.61 o 
  -3   4   2     1529.03     1609.29     29.24 o 
  -2   4   2      748.87      785.15      7.56 o 
  -1   4   2       47.71       53.71      2.75 o 
   0   4   2      642.40      707.16     12.11 o 
   1   4   2       12.19       11.45      0.81 o 
   2   4   2       60.20       61.17      3.19 o 
   3   4   2      639.44      807.05     10.38 o 
   4   4   2     2141.70     2253.85     20.05 o 
   5   4   2      136.20      166.28      5.49 o 
   6   4   2     1433.29     1368.95     26.61 o 
   7   4   2      175.61      186.81     12.00 o 
  -9   5   2        2.34        0.08      7.87 o 
  -8   5   2        9.94        6.83      9.24 o 
  -7   5   2      115.37      110.81      6.63 o 
  -6   5   2      365.65      395.19      9.35 o 
  -5   5   2      210.99      229.37      6.87 o 
  -4   5   2      117.13      121.59      4.26 o 
  -3   5   2        5.40       11.09      3.18 o 
  -2   5   2       33.77       34.08      1.46 o 
  -1   5   2      230.30      214.46      3.67 o 
   0   5   2     1626.15     1496.45     10.33 o 
   1   5   2      659.84      688.68     21.86 o 
   2   5   2     7082.54     7272.37    163.14 o 
   3   5   2     1004.70      969.99     15.02 o 
   4   5   2     1743.26     1863.20     34.26 o 
   5   5   2      552.63      569.78      8.61 o 
   6   5   2      129.30      130.81      8.09 o 
   7   5   2       64.12       66.04     10.86 o 
   9   5   2       16.44       22.28      6.31 o 
  -9   6   2       34.38       32.88      6.75 o 
  -8   6   2       95.76      113.08     10.35 o 
  -7   6   2       16.09       15.67      5.56 o 
  -6   6   2      201.09      191.88      7.56 o 
  -5   6   2      334.73      321.41      7.48 o 
  -4   6   2      127.54      122.38      5.40 o 
  -3   6   2        7.85        6.43      3.03 o 
  -2   6   2     2726.08     2931.47     10.71 o 
  -1   6   2      117.52      117.12      3.20 o 
   0   6   2     1037.79     1064.13     14.34 o 
   1   6   2     9275.07    10389.25     41.66 o 
   2   6   2      171.76      159.96      7.31 o 
   3   6   2      104.49      121.71      4.20 o 
   4   6   2       69.09       84.35      4.37 o 
   5   6   2        2.11        4.15      5.25 o 
   6   6   2       92.55       81.66      9.38 o 
   9   6   2        5.51        6.78      5.32 o 
  -9   7   2        1.07       -1.21      5.24 o 
  -8   7   2       23.09       21.46      9.10 o 
  -7   7   2       89.98       82.56      8.67 o 
  -6   7   2       39.56       41.68      6.11 o 
  -5   7   2       28.11       31.95      5.09 o 
  -4   7   2        5.64       11.44      3.60 o 
  -3   7   2      467.12      455.41      6.63 o 
  -2   7   2      119.27      101.74      4.08 o 
  -1   7   2      867.33      821.29     13.32 o 
   0   7   2      335.38      380.83      6.62 o 
   1   7   2     7977.17     8579.51     64.44 o 
   2   7   2      436.80      409.60     12.37 o 
   3   7   2      608.49      572.77     11.87 o 
   4   7   2       11.36       12.89      3.27 o 
   5   7   2       83.91       94.05      5.30 o 
   6   7   2       84.11       89.90     12.15 o 
   8   7   2       19.19       17.94      7.88 o 
   9   7   2        1.02        6.30      4.06 o 
  -8   8   2       55.09       57.61      6.25 o 
  -7   8   2      149.61      150.79      8.44 o 
  -6   8   2        1.17        5.78      5.59 o 
  -5   8   2      396.35      380.08      9.34 o 
  -4   8   2       47.96       55.01      5.14 o 
  -3   8   2     1425.55     1488.16     15.23 o 
  -2   8   2       17.10       10.49      3.74 o 
  -1   8   2     1453.77     1461.79     11.30 o 
   0   8   2     2068.41     2403.93     81.26 o 
   1   8   2      162.91      243.46      8.51 o 
   2   8   2       12.55       20.36      3.78 o 
   3   8   2      214.54      229.23      5.11 o 
   4   8   2       65.76       62.82      4.69 o 
   5   8   2      287.33      299.29      7.28 o 
   6   8   2        1.05        7.90      5.71 o 
   7   8   2       10.32        6.34      9.62 o 
   8   8   2       15.97       15.89      7.53 o 
  -8   9   2        0.44       -0.85      4.09 o 
  -7   9   2      131.45      125.33      5.96 o 
  -6   9   2       33.80       27.09      5.10 o 
  -5   9   2        3.40        3.80      4.61 o 
  -4   9   2      281.91      273.58     12.55 o 
  -3   9   2     1221.00     1209.11     26.18 o 
  -2   9   2     2517.34     2612.23     20.27 o 
  -1   9   2     4447.24     4670.76     45.94 o 
   0   9   2     1635.93     1679.07     14.03 o 
   1   9   2      898.81      903.41     11.48 o 
   2   9   2       10.69       12.18      3.16 o 
   3   9   2      711.62      746.15     29.81 o 
   4   9   2      172.96      201.38      5.74 o 
   5   9   2       42.05       50.58      4.72 o 
   6   9   2      101.98      101.79      8.55 o 
   7   9   2      142.97      151.13     11.74 o 
   8   9   2        4.78        5.23      6.19 o 
  -7  10   2        5.28        4.81      3.99 o 
  -6  10   2       53.49       57.23      7.65 o 
  -5  10   2        3.54        1.95      4.13 o 
  -4  10   2      423.51      430.30     11.41 o 
  -3  10   2      568.35      531.59     10.01 o 
  -2  10   2      175.20      178.61      7.05 o 
  -1  10   2      323.26      352.72      8.61 o 
   0  10   2      472.81      489.71      8.21 o 
   1  10   2       22.54       26.55      5.16 o 
   2  10   2      101.90       97.27      6.45 o 
   3  10   2        2.16        6.02      4.98 o 
   4  10   2        1.90        2.58      4.14 o 
   5  10   2      307.26      301.31     15.35 o 
   6  10   2       16.85       25.57     11.43 o 
   7  10   2        7.41        6.77      8.84 o 
   8  10   2       10.53       11.88      4.85 o 
  -7  11   2       27.24       28.64      5.34 o 
  -6  11   2       14.91       18.44      4.48 o 
  -5  11   2       11.59       10.27      3.88 o 
  -4  11   2      212.66      208.37      7.81 o 
  -3  11   2      692.59      667.04     11.26 o 
  -2  11   2     1393.07     1477.75     30.81 o 
  -1  11   2        3.32        1.92      3.66 o 
   0  11   2      156.93      150.21      7.85 o 
   1  11   2      375.69      353.22      6.47 o 
   2  11   2      486.58      464.61      7.73 o 
   3  11   2       59.16       54.47      5.80 o 
   4  11   2      121.39      125.72      8.29 o 
   5  11   2       13.55       10.11     11.42 o 
   6  11   2      180.00      178.72     12.48 o 
   7  11   2        2.65        9.06      7.37 o 
  -6  12   2      226.61      225.66     11.08 o 
  -5  12   2       43.95       41.45      6.28 o 
  -4  12   2       90.44       96.09      7.66 o 
  -3  12   2      276.51      274.00     10.16 o 
  -2  12   2      226.68      185.84      9.92 o 
  -1  12   2       92.38       90.40      4.14 o 
   0  12   2       26.61       25.37      3.95 o 
   1  12   2      399.53      371.28      6.78 o 
   2  12   2      104.76       95.51      5.53 o 
   3  12   2        0.05        0.66      6.03 o 
   4  12   2        8.10        3.37     11.10 o 
   5  12   2       10.07        7.61      9.77 o 
   6  12   2        0.43       -3.59      8.47 o 
   7  12   2        3.26        2.55      3.91 o 
  -7  13   2       30.02       29.30      6.37 o 
  -6  13   2      101.60       90.77      8.80 o 
  -5  13   2       16.48       13.03      5.82 o 
  -4  13   2        1.82        3.94      5.67 o 
  -3  13   2      163.67      160.39      6.53 o 
  -2  13   2      239.33      232.18      7.51 o 
  -1  13   2       61.84       54.91      4.87 o 
   0  13   2       94.93       95.40      5.06 o 
   1  13   2       40.85       42.16      4.06 o 
   2  13   2      474.83      431.93     10.17 o 
   3  13   2      216.06      200.01     10.84 o 
   4  13   2       91.58       86.06     12.14 o 
   5  13   2       37.32       40.05     10.41 o 
   6  13   2       10.16       14.77      5.01 o 
  -6  14   2        0.31       -1.55      7.52 o 
  -5  14   2      233.26      254.01     14.28 o 
  -4  14   2      218.44      237.92      7.66 o 
  -3  14   2      469.15      487.21     23.50 o 
  -2  14   2      113.77      107.58      7.13 o 
  -1  14   2       82.89       79.31      7.62 o 
   0  14   2       45.43       34.98      4.77 o 
   1  14   2      253.97      229.78      6.94 o 
   2  14   2        0.21        3.85      5.27 o 
   3  14   2       70.79       68.35      7.98 o 
   4  14   2       20.92       17.75      7.06 o 
   5  14   2        1.29        3.52      5.24 o 
   6  14   2        0.20       -1.44      3.54 o 
  -6  15   2        9.33       19.27      5.41 o 
  -5  15   2      131.61      140.84     10.25 o 
  -4  15   2        6.48        2.21      5.07 o 
  -3  15   2      133.63      130.03      7.60 o 
  -2  15   2      255.73      235.32      8.80 o 
  -1  15   2      230.71      230.96      9.66 o 
   0  15   2      150.57      147.06      7.09 o 
   1  15   2       62.13       73.50      7.35 o 
   2  15   2       90.74       82.85     12.11 o 
   3  15   2      164.00      170.78     12.73 o 
   4  15   2      122.91      125.73     10.18 o 
   5  15   2      143.70      151.76      9.23 o 
  -5  16   2       17.61       21.36      5.93 o 
  -4  16   2      465.42      535.01     15.09 o 
  -3  16   2        9.81       14.35      5.41 o 
  -2  16   2       18.80       24.92      6.02 o 
  -1  16   2       26.07       25.44      5.49 o 
   0  16   2       10.67        6.04      6.26 o 
   1  16   2       41.83       47.09      6.97 o 
   2  16   2       28.98       33.15      9.76 o 
   3  16   2       28.21       19.98      8.78 o 
   4  16   2       12.54       10.21      7.19 o 
   5  16   2        8.48        8.27      4.23 o 
  -4  17   2       21.67       23.81      5.74 o 
  -3  17   2        1.01        1.18      6.76 o 
  -2  17   2       86.43       95.37      9.06 o 
  -1  17   2        4.37        7.48      5.89 o 
   0  17   2      365.07      402.37     13.71 o 
   1  17   2        9.23        8.41      8.90 o 
   2  17   2      146.20      153.99     10.22 o 
   3  17   2       21.10       22.29      6.88 o 
   4  17   2      186.24      218.39      7.25 o 
  -2  18   2        1.98        2.44      5.41 o 
  -1  18   2       36.59       46.55      6.43 o 
   0  18   2       17.99       13.90      7.16 o 
   1  18   2       29.15       33.66      7.08 o 
   2  18   2        3.90        3.70      5.67 o 
  -7   0   3      859.79      895.17     18.04 o 
  -3   0   3        3.28       15.16      2.96 o 
  -1   0   3     7036.93     6787.74     96.73 o 
   1   0   3     3151.80     3046.68     15.85 o 
   3   0   3      460.43      564.58     10.91 o 
   5   0   3      854.56      943.36     39.14 o 
  -9   1   3        2.55        2.45      7.03 o 
  -8   1   3       13.13        9.55      7.98 o 
  -7   1   3      209.21      194.67     10.75 o 
  -6   1   3      125.84      115.11      8.75 o 
  -4   1   3       45.39       42.12      3.99 o 
  -3   1   3      772.03      670.97      8.76 o 
  -2   1   3       17.66       21.88      2.10 o 
  -1   1   3     1589.36     1569.28      8.37 o 
   0   1   3     3774.34     3593.92     39.10 o 
   1   1   3     8647.55     8169.01     70.73 o 
   2   1   3       28.31       20.21      2.81 o 
   3   1   3     1393.43     1695.53     20.32 o 
   4   1   3      636.09      574.09      6.73 o 
   5   1   3      830.98      921.86     12.42 o 
   6   1   3      110.22      119.51     10.12 o 
  -9   2   3       22.23        9.59      7.55 o 
  -8   2   3      447.37      445.64     14.96 o 
  -7   2   3       19.98       16.47      7.57 o 
  -5   2   3      476.62      493.13     12.98 o 
  -4   2   3      364.59      474.39      9.09 o 
  -3   2   3      250.19      256.22      6.57 o 
  -2   2   3     4571.72     4610.80    174.16 o 
  -1   2   3     6270.23     6211.47     18.37 o 
   0   2   3      517.95      507.82      7.49 o 
   1   2   3        2.78        4.17      2.14 o 
   2   2   3       16.67       18.04      2.75 o 
   3   2   3      368.81      385.85      6.51 o 
   4   2   3       15.53       12.62      3.47 o 
   5   2   3      441.21      515.80      8.34 o 
   6   2   3      726.27      738.73     18.57 o 
  -9   3   3        6.08        0.51      7.83 o 
  -8   3   3       66.35       59.98      9.18 o 
  -7   3   3       11.42        8.21      5.11 o 
  -6   3   3     1461.55     1461.24     15.44 o 
  -5   3   3        8.57       14.51      5.09 o 
  -4   3   3      340.45      262.48      8.09 o 
  -3   3   3      589.35      596.38     10.28 o 
  -2   3   3     1002.93     1199.69     12.60 o 
  -1   3   3     4204.28     4166.42     34.05 o 
   0   3   3    16848.40    15987.82    123.01 o 
   1   3   3       22.43       28.18      1.65 o 
   2   3   3     1985.43     1707.91     12.71 o 
   3   3   3      844.82      881.75     23.42 o 
   4   3   3     3614.94     3744.44     17.75 o 
   5   3   3       52.60       59.05      6.37 o 
   6   3   3      292.30      280.44     12.54 o 
  -9   4   3        3.78        2.37      7.54 o 
  -8   4   3       45.59       58.48     10.06 o 
  -7   4   3       26.24       22.69      5.29 o 
  -6   4   3        4.23        8.87      5.20 o 
  -5   4   3       60.17       62.05      4.55 o 
  -4   4   3       61.43       74.36     16.21 o 
  -3   4   3      152.60      145.84     11.01 o 
  -2   4   3        7.84        5.87      2.44 o 
  -1   4   3      378.73      381.75      4.41 o 
   0   4   3        7.56        4.79      3.16 o 
   1   4   3      575.17      565.55     37.04 o 
   2   4   3      334.53      268.87      7.26 o 
   3   4   3       54.56       55.08      3.28 o 
   4   4   3       71.72       75.47      5.69 o 
   5   4   3     1242.08     1323.63     55.00 o 
   6   4   3      231.93      200.95      8.99 o 
   8   4   3      118.85      137.89     10.72 o 
   9   4   3       21.59       17.85      6.45 o 
  -9   5   3       14.27       12.14      7.99 o 
  -8   5   3      104.67      100.07     10.85 o 
  -7   5   3      373.85      344.98     17.94 o 
  -6   5   3       49.06       58.54      6.65 o 
  -5   5   3      746.07      716.08     11.04 o 
  -4   5   3      342.97      371.01      6.26 o 
  -3   5   3     1285.24     1266.36     10.99 o 
  -2   5   3       32.18       29.93      3.15 o 
  -1   5   3      371.63      373.13      3.66 o 
   0   5   3     1431.16     1354.45     52.80 o 
   1   5   3     3721.64     3686.39     26.67 o 
   2   5   3     2826.93     2728.01     23.97 o 
   3   5   3     1104.77     1115.24     38.46 o 
   4   5   3       88.57       89.42      6.02 o 
   5   5   3      642.31      712.06     25.06 o 
   6   5   3      121.72      125.38      8.56 o 
   9   5   3        0.22       -0.31      3.23 o 
  -9   6   3       71.79       75.77      5.64 o 
  -8   6   3        8.68        3.51      8.56 o 
  -7   6   3       28.41       29.17      5.70 o 
  -6   6   3     1004.92      955.33     13.78 o 
  -5   6   3      112.56       92.97      4.93 o 
  -4   6   3       47.41       42.76      3.81 o 
  -3   6   3        7.76        0.09      3.15 o 
  -2   6   3       78.16       83.20      3.47 o 
  -1   6   3      922.95      988.83      7.97 o 
   0   6   3     6673.02     7349.63     72.10 o 
   1   6   3       22.00       46.29      6.72 o 
   2   6   3     1010.34      998.50     16.02 o 
   3   6   3      389.25      424.00     14.53 o 
   4   6   3        6.90        4.47      3.97 o 
   5   6   3      287.52      281.61      9.60 o 
   6   6   3      205.46      184.12     11.78 o 
   9   6   3       62.63       65.95      5.07 o 
  -9   7   3       80.45       83.15      8.15 o 
  -8   7   3        1.48       -0.96     10.94 o 
  -7   7   3      269.22      271.47      8.87 o 
  -6   7   3      263.20      248.97      8.57 o 
  -5   7   3      323.96      342.42     15.06 o 
  -4   7   3      557.76      531.85      9.06 o 
  -3   7   3      885.81      843.25     26.54 o 
  -2   7   3      851.08      744.18     13.59 o 
  -1   7   3      294.70      223.52      8.56 o 
   0   7   3      748.20      797.96     14.47 o 
   1   7   3      537.90      471.72     12.71 o 
   2   7   3     1167.61     1210.13     12.90 o 
   3   7   3      991.41     1042.21     16.82 o 
   4   7   3      382.46      381.64      8.74 o 
   5   7   3       10.12       11.78      6.49 o 
   6   7   3       42.81       47.52      9.90 o 
   8   7   3        7.65        6.26      4.71 o 
  -8   8   3       62.53       79.93      6.56 o 
  -7   8   3       22.35       25.47      4.96 o 
  -6   8   3      464.84      432.98     10.62 o 
  -5   8   3       28.66       19.66      5.50 o 
  -4   8   3      189.75      185.94      7.62 o 
  -3   8   3       16.32       14.71      5.98 o 
  -2   8   3      109.12      122.21      4.74 o 
  -1   8   3        2.11       21.96     14.75 o 
   0   8   3      720.48      788.68     17.20 o 
   1   8   3      773.47      817.84     11.07 o 
   2   8   3     1316.04     1396.46     16.23 o 
   3   8   3      250.29      256.53      6.51 o 
   4   8   3       35.03       31.71      4.62 o 
   5   8   3       61.94       70.46      5.32 o 
   6   8   3      221.82      233.41     21.30 o 
   7   8   3       15.71       15.88      9.23 o 
   8   8   3       63.58       60.98      7.36 o 
  -8   9   3       64.50       59.43      6.25 o 
  -7   9   3        0.82        2.00      3.94 o 
  -6   9   3      106.13       94.61      7.36 o 
  -5   9   3       60.62       50.80      6.47 o 
  -4   9   3     2040.50     1946.85     28.52 o 
  -3   9   3      135.81      139.13      5.92 o 
  -2   9   3     8106.68     7771.27     87.27 o 
  -1   9   3      558.02      560.39      9.19 o 
   0   9   3      820.51      855.29      8.79 o 
   1   9   3      729.87      773.22     16.75 o 
   2   9   3     1761.61     1858.61     25.20 o 
   3   9   3       18.14       17.21      3.59 o 
   4   9   3       11.43       12.85      3.81 o 
   5   9   3       74.19       71.56      7.17 o 
   6   9   3      283.82      334.44      9.78 o 
   7   9   3       41.83       55.71      6.03 o 
   8   9   3       59.05       65.47      6.80 o 
  -7  10   3       62.48       56.07      5.13 o 
  -6  10   3      100.49      100.03      5.35 o 
  -5  10   3       19.92       19.38      4.45 o 
  -4  10   3       42.86       36.87      5.67 o 
  -3  10   3        2.69       -1.16      4.49 o 
  -2  10   3       31.16       54.60      5.05 o 
  -1  10   3      687.87      709.08     11.01 o 
   0  10   3        4.00        2.96      3.28 o 
   1  10   3       53.89       55.74      6.82 o 
   2  10   3       41.60       36.52      4.27 o 
   3  10   3      400.84      432.01      8.64 o 
   4  10   3      110.46      109.91      5.08 o 
   5  10   3      195.52      200.99     11.04 o 
   6  10   3       14.51       12.06      6.31 o 
   7  10   3       10.31       15.51      7.46 o 
   8  10   3       15.61       22.15      4.17 o 
  -7  11   3      191.30      196.07      6.44 o 
  -6  11   3      183.27      181.05      5.90 o 
  -5  11   3      135.98      131.02      6.92 o 
  -4  11   3      264.80      251.71      8.33 o 
  -3  11   3      659.38      656.28     11.24 o 
  -2  11   3      510.93      534.73     12.50 o 
  -1  11   3     1975.43     1926.50     16.52 o 
   0  11   3       32.45       25.32      4.13 o 
   1  11   3     1390.78     1398.95     12.37 o 
   2  11   3        9.59       12.44      3.81 o 
   3  11   3      173.96      167.36      9.05 o 
   4  11   3       12.05       15.16     10.84 o 
   5  11   3       14.56       21.00     10.93 o 
   6  11   3        2.67        1.56      8.61 o 
   7  11   3       51.58       49.38      7.15 o 
  -7  12   3        5.66       13.08      6.12 o 
  -6  12   3        1.70        2.69      4.31 o 
  -5  12   3       24.69       30.39      5.68 o 
  -4  12   3      136.98      140.99      8.75 o 
  -3  12   3        3.08       -1.20      5.97 o 
  -2  12   3       33.75       22.71      4.99 o 
  -1  12   3      156.50      156.78      5.09 o 
   0  12   3      215.39      193.14      6.18 o 
   1  12   3      535.44      477.90      7.51 o 
   2  12   3       25.06       12.30      4.56 o 
   3  12   3      208.54      183.57      9.09 o 
   4  12   3       23.06       18.56     11.33 o 
   5  12   3       36.94       30.64     10.89 o 
   6  12   3        9.39       10.47      8.15 o 
   7  12   3       29.11       30.59      3.53 o 
  -7  13   3       33.92       33.57      6.63 o 
  -6  13   3       47.26       58.60      8.18 o 
  -5  13   3       11.81       10.21      5.58 o 
  -4  13   3      111.76      105.90      7.82 o 
  -3  13   3       37.94       47.01      5.28 o 
  -2  13   3      413.47      389.96      8.78 o 
  -1  13   3        3.65        1.10      4.42 o 
   0  13   3      456.07      408.60      7.96 o 
   1  13   3       58.65       64.18      4.78 o 
   2  13   3       96.53       99.67      5.61 o 
   3  13   3       86.83       84.63      6.49 o 
   4  13   3      137.24      122.18      8.75 o 
   5  13   3       29.88       32.01      6.11 o 
   6  13   3        3.11        1.10      4.35 o 
  -6  14   3       27.28       26.30      7.62 o 
  -5  14   3        0.59       -0.37      4.31 o 
  -4  14   3      249.41      271.08      7.98 o 
  -3  14   3      128.26      139.01      8.60 o 
  -2  14   3      193.20      179.86      7.51 o 
  -1  14   3      211.73      208.97      8.34 o 
   0  14   3       40.28       35.11      4.86 o 
   1  14   3      574.43      532.52     10.54 o 
   2  14   3       65.01       52.80      5.92 o 
   3  14   3        2.18       -1.49      6.57 o 
   4  14   3       54.79       66.14      7.33 o 
   5  14   3        6.02        6.66      5.38 o 
   6  14   3       25.40       22.03      3.37 o 
  -6  15   3       37.72       38.05      5.43 o 
  -5  15   3       61.04       57.26      4.76 o 
  -4  15   3      150.38      167.32     20.65 o 
  -3  15   3       35.61       43.15      6.65 o 
  -2  15   3       81.99       92.38      6.33 o 
  -1  15   3      172.68      164.23      7.22 o 
   0  15   3       25.50       27.70      4.70 o 
   1  15   3      449.33      448.77     11.42 o 
   2  15   3      139.12      132.11     12.76 o 
   3  15   3      177.90      176.53     12.32 o 
   4  15   3      105.81      107.56      8.44 o 
   5  15   3      102.81      117.45      7.34 o 
  -5  16   3       24.01       26.82      5.71 o 
  -4  16   3        1.20        4.36      4.33 o 
  -3  16   3       62.22       72.42      6.13 o 
  -2  16   3        0.65       -0.18      5.39 o 
  -1  16   3        3.99        8.12      4.99 o 
   0  16   3       77.53       80.20      7.14 o 
   1  16   3       31.42       33.37      9.87 o 
   2  16   3        1.56        4.25      9.18 o 
   3  16   3       25.46       24.96      8.13 o 
   4  16   3        0.08       -1.36      6.17 o 
  -3  17   3       34.67       43.84      6.84 o 
  -2  17   3       26.11       29.73      7.29 o 
  -1  17   3      220.03      262.17     17.53 o 
   0  17   3        2.73        0.87      8.73 o 
   1  17   3      218.70      234.20     12.19 o 
   2  17   3       11.48       10.96      7.04 o 
   3  17   3      191.29      236.36      9.28 o 
   0  18   3        0.16        5.25      7.16 o 
   1  18   3        0.15        0.54      6.10 o 
   2  18   3       30.08       39.56      5.80 o 
  -8   0   4      625.37      607.52     15.63 o 
   0   0   4     2249.65     2170.84     15.62 o 
   2   0   4     1381.19     1179.74     13.18 o 
   4   0   4     2313.06     2469.13     43.99 o 
  -9   1   4       55.87       61.18      8.19 o 
  -8   1   4       62.47       78.88      9.57 o 
  -7   1   4        4.22       -0.35      7.84 o 
  -6   1   4      990.56     1013.79     19.22 o 
  -4   1   4     4075.38     4334.46     24.68 o 
  -3   1   4       22.25       33.00      4.19 o 
  -2   1   4       68.58       81.23      5.00 o 
  -1   1   4    11581.66    10692.14    101.85 o 
   0   1   4    11587.46    11217.54    126.45 o 
   1   1   4      635.50      696.32      6.42 o 
   2   1   4      122.34      130.65      4.03 o 
   3   1   4      105.29      113.32      4.66 o 
   4   1   4        9.70        8.28      3.19 o 
   5   1   4      264.63      282.51     18.36 o 
   7   1   4        1.26       -6.80      9.48 o 
  -9   2   4        4.26       11.68      7.74 o 
  -8   2   4       83.60       87.62      9.85 o 
  -7   2   4      304.50      309.42      8.91 o 
  -4   2   4       14.06       11.15      4.24 o 
  -3   2   4      744.20      793.99     11.24 o 
  -2   2   4      918.81      970.80     11.83 o 
  -1   2   4     4082.86     4082.00    100.98 o 
   0   2   4      167.29      192.94      5.16 o 
   1   2   4     3391.04     3111.85     19.00 o 
   2   2   4      467.89      472.98     10.81 o 
   3   2   4       29.94       54.55      3.82 o 
   4   2   4      329.34      398.75      7.93 o 
   5   2   4      666.10      661.72     18.60 o 
  -9   3   4      102.46      119.98      9.60 o 
  -8   3   4        1.77        3.74      8.01 o 
  -7   3   4      224.91      239.09     10.66 o 
  -6   3   4       18.33       21.59      7.89 o 
  -5   3   4      718.30      762.52     56.62 o 
  -4   3   4       87.93       89.49      5.81 o 
  -3   3   4     2649.74     2535.99     20.58 o 
  -2   3   4     1399.24     1381.21     14.72 o 
  -1   3   4     1274.52     1155.26     19.01 o 
   0   3   4     1079.69     1177.88     47.30 o 
   1   3   4     1803.09     1690.25     32.61 o 
   2   3   4      356.09      325.86      4.51 o 
   3   3   4      835.08      754.96      8.68 o 
   4   3   4       63.67       65.38      4.11 o 
   5   3   4      428.89      463.60     19.20 o 
   6   3   4       52.11       38.48     10.31 o 
   8   3   4       10.75       10.36      7.63 o 
   9   3   4        1.84       -1.89      5.05 o 
  -9   4   4        1.28        1.03      7.46 o 
  -8   4   4        1.01        1.79      8.78 o 
  -7   4   4        9.51       10.61      5.48 o 
  -6   4   4       36.53       32.79      5.73 o 
  -5   4   4       56.99       71.39      5.10 o 
  -4   4   4     1069.57     1098.01     22.93 o 
  -3   4   4      653.06      780.03     12.84 o 
  -2   4   4       22.71       31.16      5.24 o 
  -1   4   4       72.58       59.16      3.81 o 
   0   4   4      324.38      286.35      8.85 o 
   1   4   4       54.81       35.33      1.59 o 
   2   4   4     1869.16     1765.82     21.81 o 
   3   4   4      846.52      792.95     20.93 o 
   4   4   4      472.74      440.93     10.02 o 
   5   4   4       42.40       44.15      6.77 o 
   6   4   4     1017.49     1007.49     23.82 o 
   8   4   4       87.89       86.72      9.66 o 
   9   4   4       10.53       14.52      4.74 o 
  -9   5   4       17.45       17.92      7.59 o 
  -8   5   4      159.18      166.20      7.27 o 
  -7   5   4        1.18       -1.50      5.55 o 
  -6   5   4     1103.54     1042.27     14.49 o 
  -5   5   4      103.40      113.30      4.88 o 
  -4   5   4     1600.83     1606.62     29.58 o 
  -3   5   4      695.30      666.49      8.42 o 
  -2   5   4      992.73      905.11     28.09 o 
  -1   5   4       35.97       37.77      1.97 o 
   0   5   4      100.93      149.22      7.65 o 
   1   5   4     4808.74     5289.53     34.42 o 
   2   5   4     1052.32      984.48     16.19 o 
   3   5   4      225.16      238.32     10.49 o 
   4   5   4      102.62      104.44      6.25 o 
   5   5   4        6.05        6.75      6.08 o 
   6   5   4        0.35        9.50      9.47 o 
   8   5   4        0.38       -4.93      8.00 o 
   9   5   4        2.65        2.37      3.83 o 
  -9   6   4       12.43       10.09      7.26 o 
  -8   6   4        2.57       -0.32      5.02 o 
  -7   6   4      112.19      114.40      7.24 o 
  -6   6   4        0.19        1.06      5.73 o 
  -5   6   4      361.78      358.74     12.48 o 
  -4   6   4       79.31       95.14      4.39 o 
  -3   6   4        0.96        2.59      2.97 o 
  -2   6   4     1309.62     1399.54     36.47 o 
  -1   6   4      248.62      322.14      6.96 o 
   0   6   4     1508.29     1617.12     25.50 o 
   1   6   4     4583.32     4893.29     35.82 o 
   2   6   4     3464.41     3466.16     55.96 o 
   3   6   4       39.55       55.40      4.21 o 
   4   6   4     1229.51     1208.22     15.89 o 
   5   6   4       69.22       58.32     10.40 o 
   6   6   4      280.46      270.31     14.88 o 
   8   6   4      224.13      243.56      7.82 o 
  -9   7   4        7.71       14.95      4.89 o 
  -8   7   4      121.44      126.56      6.49 o 
  -7   7   4      589.39      536.91     11.25 o 
  -6   7   4      132.21      130.70      7.91 o 
  -5   7   4      957.04      928.92     15.71 o 
  -4   7   4      291.76      293.32      8.32 o 
  -3   7   4     1371.69     1343.20     14.40 o 
  -2   7   4      469.36      431.54      8.89 o 
  -1   7   4       17.56       20.54      4.19 o 
   0   7   4      335.62      288.94      7.04 o 
   1   7   4      379.04      422.79     12.81 o 
   2   7   4      245.04      245.39      9.02 o 
   3   7   4     1056.41     1021.47     21.42 o 
   4   7   4      117.09      138.26      6.79 o 
   5   7   4        0.28       -1.97      9.09 o 
   6   7   4       55.60       64.55     10.92 o 
   7   7   4        1.71        6.97      9.07 o 
   8   7   4        4.36        2.80      3.71 o 
  -8   8   4       23.08       26.79      4.52 o 
  -7   8   4       36.74       21.26      6.02 o 
  -6   8   4       98.10       77.05      7.09 o 
  -5   8   4       30.85       30.57      5.74 o 
  -4   8   4      376.32      366.76     18.98 o 
  -3   8   4     2154.44     2133.08     24.52 o 
  -2   8   4     1931.88     2044.46     14.44 o 
  -1   8   4      687.24      626.41      8.59 o 
   0   8   4      305.68      326.90      6.40 o 
   1   8   4      133.95      103.23      6.01 o 
   2   8   4      143.25      134.70      5.71 o 
   3   8   4      530.63      555.75     10.88 o 
   4   8   4       41.63       42.74      5.27 o 
   5   8   4      342.73      336.67     20.18 o 
   6   8   4       10.46       13.37      6.95 o 
   7   8   4       76.56       80.39      6.90 o 
   8   8   4       19.58       14.23      4.49 o 
  -8   9   4        5.87        7.51      3.99 o 
  -7   9   4      270.67      244.27      8.44 o 
  -6   9   4       28.98       29.33      6.47 o 
  -5   9   4     1375.57     1215.27     70.60 o 
  -4   9   4      576.51      595.23     12.66 o 
  -3   9   4     2818.26     2753.14     23.49 o 
  -2   9   4      878.26      861.14     15.08 o 
  -1   9   4     1627.04     1528.26     15.84 o 
   0   9   4      564.27      608.04      8.56 o 
   1   9   4      704.88      723.94     35.82 o 
   2   9   4      165.73      204.72     15.90 o 
   3   9   4      348.43      359.88      9.56 o 
   4   9   4        1.60        4.14      4.68 o 
   5   9   4        0.97        5.83      5.40 o 
   6   9   4       18.62       20.17      5.13 o 
   7   9   4       66.62       64.12      6.00 o 
   8   9   4        0.61       -3.29      3.29 o 
  -8  10   4        1.23        6.93      6.66 o 
  -7  10   4        4.54        0.67      3.94 o 
  -6  10   4        1.33        3.26      4.51 o 
  -5  10   4        5.63        8.94      5.20 o 
  -4  10   4       80.92       72.04      6.31 o 
  -3  10   4     1303.88     1280.17     12.57 o 
  -2  10   4      584.32      565.11      9.31 o 
  -1  10   4      173.52      172.28      5.77 o 
   0  10   4       16.08       15.74      4.61 o 
   2  10   4      586.52      584.83      7.76 o 
   3  10   4        4.25        3.08      4.65 o 
   4  10   4      313.91      331.18     10.27 o 
   5  10   4       33.80       39.31      5.73 o 
   6  10   4      123.86      130.56     10.98 o 
   7  10   4       81.38       88.61      8.88 o 
  -7  11   4       19.38       18.55      3.57 o 
  -6  11   4       79.43       90.79      5.06 o 
  -5  11   4       58.60       50.61      6.06 o 
  -4  11   4      808.82      813.76     17.87 o 
  -3  11   4      640.79      635.65     10.32 o 
  -2  11   4     3004.47     3047.35     55.29 o 
  -1  11   4      119.01      119.02      4.08 o 
   0  11   4     1439.61     1373.24     20.94 o 
   1  11   4      629.06      634.47     10.91 o 
   2  11   4      739.02      726.03     11.48 o 
   3  11   4       17.68       21.08      4.71 o 
   4  11   4       38.57       36.84      4.83 o 
   5  11   4       66.10       58.54      7.64 o 
   6  11   4       50.54       38.08      9.19 o 
   7  11   4       10.64        8.94      3.74 o 
  -7  12   4        4.52        0.32      5.86 o 
  -6  12   4        4.77        3.54      4.85 o 
  -5  12   4       85.17       83.51      6.45 o 
  -4  12   4       56.39       57.95      6.38 o 
  -3  12   4        0.81        5.15      5.10 o 
  -2  12   4      194.65      181.66      5.80 o 
  -1  12   4      171.21      168.19      5.81 o 
   0  12   4     1620.30     1525.32     33.11 o 
   1  12   4       48.14       42.58      4.02 o 
   2  12   4      656.86      635.18     15.86 o 
   3  12   4      766.52      747.07     18.24 o 
   4  12   4       63.18       66.90     12.26 o 
   5  12   4       95.96       88.95     11.57 o 
   6  12   4       68.13       72.16      5.71 o 
  -7  13   4       52.07       61.19      6.71 o 
  -6  13   4      107.17      114.74      6.26 o 
  -5  13   4       58.11       63.29      6.92 o 
  -4  13   4       24.07       22.31      5.70 o 
  -3  13   4       85.18       87.93      5.76 o 
  -2  13   4      261.08      260.63     14.92 o 
  -1  13   4       86.67       92.41      5.30 o 
   0  13   4       36.01       37.89      4.88 o 
   1  13   4     1455.82     1303.59     35.26 o 
   2  13   4       95.96       87.36      6.65 o 
   3  13   4       60.27       56.23      6.17 o 
   4  13   4       65.73       56.40      7.24 o 
   5  13   4        6.75        2.64      5.38 o 
   6  13   4        1.12        7.51      3.86 o 
  -6  14   4        0.45       -1.05      3.57 o 
  -5  14   4        0.82        1.01      4.55 o 
  -4  14   4       16.94        8.87      5.37 o 
  -3  14   4       21.76       24.88      5.57 o 
  -2  14   4       21.73       16.71      5.52 o 
  -1  14   4       46.81       40.64      4.92 o 
   0  14   4       79.99       82.23      5.28 o 
   1  14   4      147.31      154.08      5.81 o 
   2  14   4       22.79       20.31      5.33 o 
   3  14   4      480.86      488.97     12.08 o 
   4  14   4        3.71        2.11      5.72 o 
   5  14   4       76.34       79.82      5.63 o 
  -5  15   4       28.86       30.14      4.47 o 
  -4  15   4       82.46       92.18      6.52 o 
  -3  15   4        5.92        0.94      5.71 o 
  -2  15   4       14.47       20.39      5.25 o 
  -1  15   4       29.46       36.98      4.57 o 
   0  15   4      150.25      142.06      6.03 o 
   1  15   4       10.96       15.40      6.63 o 
   2  15   4      163.28      166.48     12.02 o 
   3  15   4        4.51        7.59      7.82 o 
   4  15   4      111.92      118.64      8.62 o 
   5  15   4        0.25        0.29      4.39 o 
  -4  16   4        0.23        2.06      4.34 o 
  -3  16   4       30.24       28.23      7.77 o 
  -2  16   4       81.19       88.62      6.39 o 
  -1  16   4       17.49       18.57      4.68 o 
   0  16   4      136.11      150.46     16.43 o 
   1  16   4       15.80       10.11      9.20 o 
   2  16   4       20.99       16.49      8.11 o 
   3  16   4        0.47        1.50      7.22 o 
   4  16   4       57.34       62.95      5.85 o 
  -3  17   4       45.32       36.50     27.12 o 
  -2  17   4       15.75        7.28      9.87 o 
  -1  17   4        1.23       -5.80      8.66 o 
   0  17   4       81.71       93.33      9.99 o 
   1  17   4       45.10       50.25      8.12 o 
   2  17   4       43.46       49.77      7.54 o 
   3  17   4        2.27        3.19      4.81 o 
   1  18   4       51.41       49.80      6.12 o 
  -7   0   5       93.55       79.39      8.71 o 
  -1   0   5     4935.24     4759.05     28.01 o 
   1   0   5     2083.97     1995.83     16.32 o 
   3   0   5      218.18      189.16      5.84 o 
   5   0   5     1700.42     1545.72     26.70 o 
   7   0   5      258.31      266.63     13.14 o 
  -9   1   5       60.41       66.33      8.46 o 
  -8   1   5      164.91      175.04     11.21 o 
  -7   1   5       42.00       45.39      5.86 o 
  -1   1   5      288.65      271.79      4.61 o 
   0   1   5      439.79      461.70      5.47 o 
   1   1   5     2488.41     2474.34     25.17 o 
   2   1   5       17.39       18.54      3.17 o 
   3   1   5     1565.06     1595.54     19.32 o 
   4   1   5      281.62      306.61      5.65 o 
   5   1   5      103.46       96.43      9.10 o 
   6   1   5      102.44      101.13     11.27 o 
   7   1   5      137.61      121.89     11.14 o 
  -9   2   5        0.11        4.39      7.64 o 
  -8   2   5       23.48       21.60      8.40 o 
  -7   2   5        0.52       -1.38      7.97 o 
  -6   2   5       26.69       32.22      7.44 o 
  -4   2   5      307.29      295.63      8.65 o 
  -3   2   5       46.13       30.50      5.00 o 
  -1   2   5     8654.36     8720.75    167.59 o 
   0   2   5     4423.51     4243.04     16.22 o 
   1   2   5       76.49       77.34      4.59 o 
   2   2   5      836.42      805.45      8.27 o 
   3   2   5     1232.17     1263.91     12.72 o 
   4   2   5      776.39      858.00     23.89 o 
   5   2   5      183.37      153.76      8.37 o 
   6   2   5      161.55      152.71     12.86 o 
   7   2   5        2.42        1.52      9.34 o 
  -9   3   5       56.07       55.67      8.58 o 
  -8   3   5      212.10      225.82      8.06 o 
  -7   3   5      117.52      104.40      7.53 o 
  -6   3   5      779.47      760.77     17.15 o 
  -5   3   5      111.49       98.96      7.07 o 
  -4   3   5     1426.00     1492.24     18.08 o 
  -3   3   5      972.30     1023.40     14.42 o 
  -2   3   5      586.99      563.04     10.60 o 
  -1   3   5    12823.18    12973.68     50.43 o 
   0   3   5      352.45      342.74     10.96 o 
   1   3   5      627.04      676.77      9.23 o 
   2   3   5       14.86       15.80      2.54 o 
   3   3   5       84.41       86.33      3.40 o 
   4   3   5       70.15       68.80      5.94 o 
   5   3   5       60.52       54.95     10.72 o 
   6   3   5      214.85      207.13     14.43 o 
   8   3   5       44.46       47.73      7.46 o 
  -9   4   5        4.22        5.12      7.88 o 
  -8   4   5       34.05       31.88      5.50 o 
  -7   4   5      141.47      147.69     12.31 o 
  -6   4   5       91.18       76.92      7.19 o 
  -5   4   5      139.19      142.29      5.85 o 
  -4   4   5       76.68       67.08      6.18 o 
  -3   4   5       40.05       46.23      6.02 o 
  -2   4   5      662.14      704.88     40.48 o 
  -1   4   5      287.77      234.60     13.63 o 
   0   4   5     5743.11     5808.51     36.07 o 
   1   4   5     2733.19     2710.88     80.15 o 
   2   4   5      477.44      388.27      7.94 o 
   3   4   5      169.22      171.79      6.83 o 
   4   4   5      608.16      571.88     29.36 o 
   5   4   5      261.12      259.76     14.60 o 
   6   4   5      169.27      152.43     13.12 o 
   8   4   5       14.82       26.11      7.50 o 
  -9   5   5       92.33      107.14      9.12 o 
  -8   5   5        5.34        8.64      5.44 o 
  -7   5   5     1027.44      942.65     14.56 o 
  -6   5   5       21.83       12.10      5.98 o 
  -5   5   5     1826.59     1757.94     17.23 o 
  -4   5   5      962.98     1045.10     11.85 o 
  -3   5   5     4412.65     4697.80     56.12 o 
  -2   5   5      110.08      126.86      3.23 o 
  -1   5   5     2954.01     3150.76     43.99 o 
   0   5   5      718.89      774.23     15.20 o 
   1   5   5      135.54      117.24      8.29 o 
   2   5   5       23.18       40.59      6.78 o 
   3   5   5       18.41       28.59      7.56 o 
   4   5   5      165.39      180.09     11.83 o 
   5   5   5        2.58        3.65      8.63 o 
   6   5   5        9.59       11.65      9.77 o 
   8   5   5        1.06        4.35      4.85 o 
  -9   6   5        1.05        0.21      4.80 o 
  -8   6   5       10.59       12.17      5.33 o 
  -7   6   5      125.77      116.55      7.09 o 
  -6   6   5       20.58       13.98      6.00 o 
  -5   6   5      231.80      234.33      9.66 o 
  -4   6   5       11.76       12.85      3.71 o 
  -3   6   5     2505.41     2687.83     39.97 o 
  -2   6   5       79.07       90.90      7.82 o 
  -1   6   5     5267.59     5573.62     26.36 o 
   0   6   5     1129.00     1322.41     20.08 o 
   1   6   5     4252.44     4617.47     36.62 o 
   2   6   5       26.98       28.17      4.77 o 
   3   6   5     3174.34     3157.48     64.87 o 
   4   6   5      523.55      510.87     17.13 o 
   5   6   5      586.35      549.07     18.55 o 
   6   6   5      108.35      106.74     11.84 o 
   8   6   5       16.91       18.73      3.74 o 
  -9   7   5       77.93       85.04      8.28 o 
  -8   7   5      213.83      214.91      7.68 o 
  -7   7   5       62.97       62.51      6.78 o 
  -6   7   5     1010.63      909.58     16.27 o 
  -5   7   5      189.79      190.43     15.55 o 
  -4   7   5      204.10      192.95     14.01 o 
  -3   7   5      596.05      654.79     10.85 o 
  -2   7   5      914.80      866.63      9.57 o 
  -1   7   5      113.27      124.04      6.38 o 
   0   7   5       53.13       67.89      5.65 o 
   1   7   5      224.74      231.04      7.59 o 
   2   7   5      883.18      944.48     60.00 o 
   3   7   5      303.55      286.97      9.58 o 
   4   7   5      115.27      102.74     11.66 o 
   5   7   5      112.53      112.26     11.58 o 
   6   7   5      148.58      167.33     12.85 o 
   7   7   5        2.42        2.52      8.86 o 
   8   7   5       25.65       30.82      3.44 o 
  -9   8   5        2.30        3.44      6.00 o 
  -8   8   5        3.39        2.70      4.19 o 
  -7   8   5       17.93       19.24      5.88 o 
  -6   8   5      201.12      196.62      8.18 o 
  -5   8   5        3.61        4.83      5.81 o 
  -4   8   5      779.39      733.99     20.72 o 
  -3   8   5     1057.84     1046.06     19.22 o 
  -2   8   5     3251.07     3432.98     22.60 o 
  -1   8   5      403.01      456.16      7.30 o 
   0   8   5      496.02      521.64     23.78 o 
   1   8   5      116.44      121.03     10.08 o 
   2   8   5     2631.86     2692.42    131.85 o 
   3   8   5       73.64       73.01      5.72 o 
   4   8   5      324.19      319.18     11.05 o 
   5   8   5       19.97       14.46      6.75 o 
   6   8   5      363.85      380.97     10.99 o 
   7   8   5        2.56        1.54      5.57 o 
   8   8   5       69.47       70.34      4.07 o 
  -8   9   5      101.41      102.99      4.15 o 
  -7   9   5       43.61       39.30      5.26 o 
  -6   9   5      211.80      202.34      7.23 o 
  -5   9   5       94.68       90.22      5.83 o 
  -4   9   5      232.24      219.28      9.39 o 
  -3   9   5       95.12       98.76      6.58 o 
  -2   9   5      604.42      587.09     15.66 o 
  -1   9   5      178.39      190.41      6.64 o 
   0   9   5       54.35       38.65      5.96 o 
   1   9   5        0.15        3.45      5.08 o 
   2   9   5       19.95       23.41      4.38 o 
   3   9   5      208.03      222.08      7.87 o 
   4   9   5      266.87      258.44     10.17 o 
   5   9   5       42.51       46.58      6.09 o 
   6   9   5        3.83        7.13      5.19 o 
   7   9   5        8.76        9.04      4.83 o 
  -8  10   5        0.20       -0.47      3.17 o 
  -7  10   5        8.41        9.08      3.89 o 
  -6  10   5       10.56        8.95      4.59 o 
  -5  10   5      325.60      303.40      8.71 o 
  -4  10   5      426.93      431.16     11.87 o 
  -3  10   5     1874.71     1766.99     20.86 o 
  -2  10   5      296.97      303.48      8.89 o 
  -1  10   5      580.78      595.77     11.79 o 
   0  10   5       35.29       44.54      5.30 o 
   1  10   5      481.90      450.63      9.94 o 
   2  10   5      662.80      608.89      8.11 o 
   3  10   5     1137.23     1154.60     15.13 o 
   4  10   5       24.64       26.65      4.81 o 
   5  10   5      655.78      649.19     16.71 o 
   6  10   5       69.60       78.40      5.41 o 
   7  10   5       93.09       97.43     11.63 o 
  -7  11   5       40.15       47.62      4.02 o 
  -6  11   5      108.24      103.31      5.26 o 
  -5  11   5      135.91      121.10      7.00 o 
  -4  11   5       42.22       42.03      6.29 o 
  -3  11   5      181.21      178.62      8.77 o 
  -2  11   5      100.50      101.59      4.85 o 
  -1  11   5      118.58      125.05      4.29 o 
   0  11   5       11.62       11.82      3.80 o 
   1  11   5      442.52      433.54      8.76 o 
   2  11   5      168.68      134.58      4.89 o 
   3  11   5       40.37       32.69      4.93 o 
   4  11   5        6.94        6.05      4.56 o 
   5  11   5       29.17       31.49      5.41 o 
   6  11   5       18.46       16.68      3.91 o 
   7  11   5        9.64        9.62      4.84 o 
  -7  12   5       40.87       42.43      3.97 o 
  -6  12   5        1.18        0.65      4.83 o 
  -5  12   5        5.82        9.67      5.46 o 
  -4  12   5       22.46       18.72      5.92 o 
  -3  12   5      462.65      469.82     14.98 o 
  -2  12   5      590.11      590.71      9.42 o 
  -1  12   5      739.39      706.28     10.24 o 
   0  12   5      153.96      140.88      5.25 o 
   1  12   5      649.62      594.87      7.58 o 
   2  12   5      142.46      148.37      5.36 o 
   3  12   5      593.89      563.18      8.05 o 
   4  12   5      263.09      248.20      7.73 o 
   5  12   5       97.30       98.01      5.55 o 
   6  12   5       43.51       41.07      4.51 o 
  -7  13   5        8.76        5.62      4.69 o 
  -6  13   5        4.30        5.72      4.04 o 
  -5  13   5       23.82       27.03      4.61 o 
  -4  13   5      142.88      169.64      7.14 o 
  -3  13   5      100.62       91.78      5.83 o 
  -2  13   5       12.81        7.21      3.89 o 
  -1  13   5       31.55       25.88      5.66 o 
   0  13   5       62.56       53.58      5.03 o 
   1  13   5        2.52        0.11      3.72 o 
   2  13   5       22.30       25.58      4.27 o 
   3  13   5       28.88       17.24      4.48 o 
   4  13   5       49.20       47.24      6.36 o 
   5  13   5        5.08        2.09      4.78 o 
   6  13   5       12.96       10.27      4.79 o 
  -6  14   5        6.65        3.12      3.79 o 
  -5  14   5       87.29       89.74      7.65 o 
  -4  14   5       14.99       11.93      5.11 o 
  -3  14   5       84.59       81.76      5.87 o 
  -2  14   5       44.36       40.22      5.15 o 
  -1  14   5        6.28        3.73      5.09 o 
   0  14   5      443.42      451.36     12.40 o 
   1  14   5       66.16       70.96      5.22 o 
   2  14   5      420.15      381.84      8.90 o 
   3  14   5       81.40       74.52      7.21 o 
   4  14   5      227.18      231.50      8.17 o 
   5  14   5        2.10       -0.24      3.25 o 
  -5  15   5       35.28       33.80      4.58 o 
  -4  15   5        6.87        2.94      5.06 o 
  -3  15   5       14.24       16.04      5.68 o 
  -2  15   5        4.61        8.73      4.00 o 
  -1  15   5      105.97       91.73      5.89 o 
   0  15   5       21.03       20.07      5.50 o 
   1  15   5      138.76      138.33      8.48 o 
   2  15   5       44.55       41.03      9.43 o 
   3  15   5        7.72        4.73      7.22 o 
   4  15   5        7.85        2.47      5.78 o 
  -4  16   5        2.94        3.18      5.98 o 
  -3  16   5       42.81       32.57      8.18 o 
  -2  16   5       13.47       14.96      7.60 o 
  -1  16   5      139.52      153.05      8.04 o 
   0  16   5       23.61       32.57      9.50 o 
   1  16   5      112.56      113.46      9.89 o 
   2  16   5        7.13       11.34      7.22 o 
   3  16   5       58.66       53.15      6.61 o 
  -3  17   5       29.55       39.82      6.56 o 
  -2  17   5        0.21        3.65      6.73 o 
   0  17   5        0.38        7.54      7.52 o 
   1  17   5        3.08       -2.89      6.91 o 
   2  17   5        6.17        7.40      5.75 o 
  -8   0   6       25.65       28.86      5.68 o 
  -6   0   6     2796.39     2903.41     33.36 o 
   0   0   6     1213.26      973.74     10.17 o 
   2   0   6     1307.79     1452.51     16.81 o 
   4   0   6      872.59      828.38     38.04 o 
   6   0   6       64.34       59.30     10.54 o 
  -9   1   6       47.24       49.43      7.97 o 
  -8   1   6      294.14      284.95      9.14 o 
  -7   1   6        2.27        1.86      5.52 o 
  -6   1   6       42.11       43.14      6.27 o 
  -1   1   6     2100.57     2143.21     14.77 o 
   0   1   6      221.73      238.36      4.66 o 
   1   1   6       33.79       46.32      8.29 o 
   2   1   6     1148.07     1136.68     10.51 o 
   3   1   6      411.10      410.20      5.70 o 
   4   1   6      459.82      444.91     11.01 o 
   5   1   6      299.84      258.70     10.08 o 
   6   1   6       92.03       93.87      8.05 o 
   7   1   6       11.07       11.85      5.62 o 
  -9   2   6      126.23      133.72      9.53 o 
  -8   2   6       59.95       63.40      6.29 o 
  -7   2   6      234.70      230.28     12.70 o 
  -6   2   6      120.42      125.13     11.34 o 
  -1   2   6    15789.88    15667.85    323.06 o 
   0   2   6     3720.85     3760.89     20.52 o 
   1   2   6     1776.86     1667.52     25.97 o 
   2   2   6       31.59       30.87      3.04 o 
   3   2   6       26.54       26.50      3.12 o 
   4   2   6       60.24       70.43      4.91 o 
   5   2   6       39.60       45.88      7.30 o 
   6   2   6        8.97       17.17      8.93 o 
   7   2   6       20.87       10.63      9.21 o 
   8   2   6       15.85       -4.50      4.50 o 
  -9   3   6       13.45       16.15      7.75 o 
  -8   3   6       14.58       12.25      5.64 o 
  -7   3   6      119.86      117.09      7.24 o 
  -4   3   6       18.31       26.44      6.17 o 
  -2   3   6     4699.99     5498.91     30.96 o 
  -1   3   6      939.26      946.60     11.01 o 
   0   3   6      198.79      253.39      6.93 o 
   1   3   6     2049.91     2039.80     27.95 o 
   2   3   6      149.43      155.48      3.80 o 
   3   3   6      699.38      693.52     21.33 o 
   4   3   6      370.04      417.98     30.01 o 
   5   3   6      475.78      504.04     70.34 o 
   6   3   6      156.00      132.57     12.47 o 
   7   3   6      377.58      369.07     15.02 o 
   8   3   6        0.38        4.18      5.59 o 
  -9   4   6       89.41       94.62      9.23 o 
  -8   4   6       36.03       28.54      6.00 o 
  -7   4   6       56.13       56.90      7.82 o 
  -6   4   6      739.84      736.75     18.13 o 
  -5   4   6      413.86      406.70     12.55 o 
  -4   4   6      356.47      369.80     11.19 o 
  -3   4   6      918.26      874.18     15.46 o 
  -2   4   6      373.50      409.23      9.16 o 
  -1   4   6     3655.84     3682.43     30.77 o 
   0   4   6     1978.39     2125.36     23.64 o 
   1   4   6     2517.68     2365.05     49.34 o 
   2   4   6      746.50      778.37     15.88 o 
   3   4   6      366.55      320.83     12.38 o 
   4   4   6      535.85      473.07     16.22 o 
   5   4   6       63.06       64.04      7.20 o 
   6   4   6       21.72       20.28     10.69 o 
   7   4   6        1.70        2.55      8.83 o 
   8   4   6        2.23        2.45      4.22 o 
  -9   5   6        5.10        4.76      4.87 o 
  -8   5   6       25.15       21.06      5.80 o 
  -7   5   6       26.11       22.01      6.27 o 
  -6   5   6      545.94      514.71     11.48 o 
  -5   5   6      138.90      189.76      7.28 o 
  -4   5   6       15.32       79.79     38.27 o 
  -3   5   6        6.08       12.79      5.93 o 
  -2   5   6     1356.87     1636.70     74.83 o 
  -1   5   6     3478.73     4199.34     34.46 o 
   0   5   6      732.61      803.39     16.48 o 
   1   5   6      758.65      869.77     42.92 o 
   2   5   6     1011.84     1022.51     13.59 o 
   3   5   6      502.90      490.82     17.61 o 
   4   5   6      278.66      315.70     31.99 o 
   5   5   6       19.21       13.76     10.37 o 
   6   5   6      726.14      723.97     21.30 o 
   8   5   6       33.24       31.87      4.47 o 
  -9   6   6        1.58        0.86      4.53 o 
  -8   6   6       48.00       42.28      5.97 o 
  -7   6   6      287.56      233.56      9.17 o 
  -6   6   6      207.83      198.59      8.90 o 
  -5   6   6      207.49      158.70     11.41 o 
  -4   6   6      969.41      903.10     31.99 o 
  -3   6   6       13.43        8.22      4.13 o 
  -2   6   6     2785.12     2779.37     20.33 o 
  -1   6   6      175.20      156.29      6.32 o 
   0   6   6     7820.26     8433.29    114.21 o 
   1   6   6     1906.46     1968.63     18.19 o 
   2   6   6     5580.72     5630.29    131.46 o 
   3   6   6      315.23      315.99     26.63 o 
   4   6   6      635.46      618.77     19.39 o 
   5   6   6      108.76       94.24     12.00 o 
   6   6   6       45.14       38.32     10.43 o 
   7   6   6       20.52        9.63      8.71 o 
   8   6   6        3.22        5.19      3.12 o 
  -9   7   6       17.67       16.84      4.03 o 
  -8   7   6        3.89        1.80      4.44 o 
  -7   7   6      186.51      164.53      8.51 o 
  -6   7   6        7.06        0.35      5.83 o 
  -5   7   6        6.26        9.11      5.35 o 
  -4   7   6        2.09        0.52      4.24 o 
  -3   7   6      533.03      553.98     13.66 o 
  -2   7   6       77.10       66.01      4.71 o 
  -1   7   6       23.84       22.40      5.28 o 
   0   7   6      295.14      324.83      8.52 o 
   1   7   6      371.39      385.34     24.99 o 
   2   7   6      369.74      363.20     19.10 o 
   3   7   6       18.58       26.34      6.61 o 
   4   7   6     1088.26     1004.74     31.61 o 
   5   7   6      293.21      293.66     10.66 o 
   6   7   6       10.82       15.44      6.72 o 
   7   7   6       83.21       88.12      6.41 o 
   8   7   6        7.05        7.26      4.50 o 
  -9   8   6        9.89       12.25      6.27 o 
  -8   8   6       28.38       28.05      4.72 o 
  -7   8   6      212.14      189.10      7.05 o 
  -6   8   6      219.63      207.57      7.25 o 
  -5   8   6      504.25      460.85      9.41 o 
  -4   8   6       10.17       10.08      6.06 o 
  -3   8   6     1662.30     1518.97     17.57 o 
  -2   8   6      349.97      360.73      7.49 o 
  -1   8   6     1215.41     1111.31     21.04 o 
   0   8   6        7.98       10.22      5.19 o 
   1   8   6     1726.14     1792.09     97.27 o 
   2   8   6     1209.40     1217.72    126.01 o 
   3   8   6      965.26      892.33     12.53 o 
   4   8   6        0.41       -0.27      6.94 o 
   5   8   6      401.70      382.59     11.62 o 
   6   8   6        0.19        0.00      5.16 o 
   7   8   6       56.61       54.20      5.51 o 
  -8   9   6        3.14        1.91      3.33 o 
  -7   9   6        7.70        6.52      4.71 o 
  -6   9   6       39.50       29.91      5.56 o 
  -5   9   6       59.80       55.33      5.87 o 
  -4   9   6        0.53        1.25      5.01 o 
  -3   9   6      289.91      251.74      7.68 o 
  -2   9   6        3.04        1.91      4.51 o 
  -1   9   6        8.12       11.28      8.59 o 
   0   9   6      297.77      355.95     19.60 o 
   1   9   6      435.71      503.58     15.72 o 
   2   9   6       11.25       10.80      3.81 o 
   3   9   6      357.45      340.38      7.58 o 
   4   9   6       53.36       48.62      6.13 o 
   5   9   6      394.20      381.79      9.11 o 
   6   9   6       24.37       22.14      4.99 o 
   7   9   6       78.27       84.12      4.93 o 
  -8  10   6       36.00       33.42      4.36 o 
  -7  10   6       57.59       58.09      4.46 o 
  -6  10   6      208.32      190.02      6.31 o 
  -5  10   6       11.83       11.92      5.05 o 
  -4  10   6      683.48      595.15     11.16 o 
  -3  10   6      506.84      483.19      8.67 o 
  -2  10   6     2392.87     2317.32     44.12 o 
  -1  10   6        9.72       10.65      3.64 o 
   0  10   6      139.46      131.57      4.43 o 
   1  10   6      159.42      148.78      5.09 o 
   2  10   6      135.04      126.06      4.69 o 
   3  10   6      293.49      303.33      7.45 o 
   4  10   6      191.25      188.08      6.29 o 
   5  10   6       52.21       52.72      5.88 o 
   6  10   6      145.93      159.29      7.05 o 
   7  10   6       37.02       35.93      4.07 o 
  -8  11   6       26.41       27.75      5.41 o 
  -7  11   6        6.38        7.70      3.76 o 
  -6  11   6       22.84       17.68      4.54 o 
  -5  11   6        6.42        4.36      5.78 o 
  -4  11   6      112.10      100.23      6.94 o 
  -3  11   6      322.55      312.88     14.45 o 
  -2  11   6        5.51        8.83      3.90 o 
  -1  11   6      108.19      120.51      5.05 o 
   0  11   6        6.71        5.08      3.53 o 
   1  11   6       19.85       20.70      4.11 o 
   2  11   6       19.52       22.56      4.39 o 
   3  11   6       74.42       79.70      4.78 o 
   4  11   6       73.26       73.04      5.19 o 
   5  11   6        9.26       11.80      3.93 o 
   6  11   6       47.54       51.10      4.78 o 
  -7  12   6        5.43        4.00      3.39 o 
  -6  12   6        4.69        4.84      4.82 o 
  -5  12   6      127.92      131.20      7.21 o 
  -4  12   6      171.92      178.32     11.61 o 
  -3  12   6      278.63      288.55     13.10 o 
  -2  12   6      222.31      225.17      6.71 o 
  -1  12   6      174.37      178.46      7.10 o 
   0  12   6       68.96       64.04      4.48 o 
   1  12   6       40.68       39.36      4.10 o 
   2  12   6      499.54      479.67      7.63 o 
   3  12   6       52.56       57.77      4.52 o 
   4  12   6       41.50       38.84      4.47 o 
   5  12   6       69.88       73.05      4.55 o 
   6  12   6       14.80       18.55      5.60 o 
  -7  13   6       16.23       14.58      3.84 o 
  -6  13   6      147.87      142.49      5.37 o 
  -5  13   6       11.76       14.54      4.19 o 
  -4  13   6       45.11       48.88      5.14 o 
  -3  13   6       12.68       13.46      5.53 o 
  -2  13   6       22.65       18.83      4.10 o 
  -1  13   6      483.55      438.39     13.04 o 
   0  13   6       83.43       68.55      5.46 o 
   1  13   6      196.84      185.94      5.17 o 
   2  13   6      132.98      131.35      5.60 o 
   3  13   6      338.51      332.95      8.46 o 
   4  13   6       25.47       24.99      4.43 o 
   5  13   6       65.11       62.07      4.86 o 
  -6  14   6        0.31       -1.88      5.04 o 
  -5  14   6      110.15      119.52      6.94 o 
  -4  14   6       99.99       98.02      7.42 o 
  -3  14   6       79.29       75.20      7.43 o 
  -2  14   6       35.53       33.38      5.52 o 
  -1  14   6      317.14      306.89      8.32 o 
   0  14   6       30.74       21.64      4.68 o 
   1  14   6      467.96      475.40      8.74 o 
   2  14   6        2.91       -0.10      4.20 o 
   3  14   6      147.78      158.65     15.15 o 
   4  14   6        0.27        5.09      4.60 o 
   5  14   6        7.42       14.01      5.42 o 
  -5  15   6        0.44        4.51      6.04 o 
  -4  15   6       14.98       17.94      8.04 o 
  -3  15   6        0.99       -3.34      7.89 o 
  -2  15   6      134.64      136.78      6.01 o 
  -1  15   6        0.80        2.42      4.69 o 
   0  15   6      252.62      225.60      9.12 o 
   1  15   6      119.78      117.82      7.47 o 
   2  15   6      141.36      156.44     10.07 o 
   3  15   6      138.07      156.46      8.81 o 
   4  15   6       55.37       46.36      4.16 o 
  -4  16   6       71.14       62.97      7.39 o 
  -3  16   6        4.25        2.98      7.19 o 
  -2  16   6      128.34      109.67      9.87 o 
  -1  16   6       48.01       52.67      6.35 o 
   0  16   6      226.19      245.22      8.06 o 
   1  16   6       16.03       12.61      7.26 o 
   2  16   6       17.37       13.45      6.60 o 
   3  16   6        2.00        2.59      4.43 o 
  -3  17   6        0.20        0.66      5.49 o 
  -2  17   6        7.64        4.96      6.63 o 
   0  17   6        8.06        7.87      6.63 o 
   1  17   6        8.57        3.44      5.61 o 
  -9   0   7      214.63      253.54     10.06 o 
  -7   0   7      491.72      488.98     15.20 o 
  -1   0   7     2065.39     1910.64     21.73 o 
   1   0   7       21.97       36.78      5.19 o 
   3   0   7       12.79        2.49      4.26 o 
   5   0   7      171.27      165.40      8.87 o 
   7   0   7       19.64       12.00      7.23 o 
  -9   1   7        2.90       -0.46      4.71 o 
  -8   1   7       48.49       46.49      6.22 o 
  -7   1   7      182.72      162.87     13.08 o 
  -6   1   7      115.20      126.23      8.26 o 
  -1   1   7     3469.51     3556.63     16.53 o 
   0   1   7       79.49       94.48      3.54 o 
   1   1   7     2123.13     2052.37     15.17 o 
   2   1   7       14.89       33.87      3.34 o 
   3   1   7     1079.12      985.43      8.75 o 
   4   1   7      541.55      520.72     18.41 o 
   5   1   7      474.13      464.07     12.16 o 
   6   1   7      133.70      124.18     12.03 o 
   7   1   7       87.81       99.25      6.42 o 
  -9   2   7       70.70       67.54      5.71 o 
  -8   2   7       61.60       55.21      6.57 o 
  -7   2   7       85.28       73.17      9.64 o 
  -6   2   7     1744.02     1896.68     19.94 o 
  -2   2   7     2704.09     2996.34     25.84 o 
  -1   2   7      468.90      562.62      8.88 o 
   0   2   7     3482.31     3558.07     84.90 o 
   1   2   7        4.91        6.65      3.02 o 
   2   2   7      446.64      460.07      5.93 o 
   3   2   7       33.66       32.89      3.76 o 
   4   2   7        1.04        2.92      4.80 o 
   5   2   7       52.60       42.98      7.36 o 
   6   2   7      103.42       85.18     11.82 o 
   7   2   7        2.51       10.69      8.09 o 
   8   2   7       41.51       28.75      5.58 o 
  -9   3   7        5.50        4.79      5.05 o 
  -8   3   7        7.92        9.70      5.69 o 
  -7   3   7       10.60       16.21      8.16 o 
  -6   3   7        3.41        6.44      6.06 o 
  -3   3   7     1331.11     1474.09     20.22 o 
  -2   3   7     2170.76     2240.42     22.19 o 
  -1   3   7     3897.47     4348.65     71.98 o 
   0   3   7      327.27      239.91      7.20 o 
   1   3   7      540.57      544.48     23.56 o 
   2   3   7     1394.97     1366.99     12.37 o 
   3   3   7       23.50       21.28      4.05 o 
   4   3   7     1271.72     1278.92    110.00 o 
   5   3   7      187.97      184.28      9.07 o 
   6   3   7      350.54      367.39     25.40 o 
   7   3   7      128.87      148.11     10.45 o 
   8   3   7       96.41       93.68     10.24 o 
  -9   4   7        5.88        8.78      4.97 o 
  -8   4   7      195.36      181.50      7.89 o 
  -7   4   7      276.38      232.50      9.30 o 
  -6   4   7      179.30      176.54     11.94 o 
  -3   4   7      395.09      382.64     12.15 o 
  -2   4   7     1151.18     1625.53     18.85 o 
  -1   4   7     3789.18     4124.50     22.97 o 
   0   4   7     2633.61     2689.15     27.98 o 
   1   4   7      518.72      570.56     10.62 o 
   2   4   7      473.82      424.36     11.81 o 
   3   4   7      445.51      431.97     14.35 o 
   4   4   7        3.20        6.28      6.23 o 
   5   4   7       54.49       43.84      7.16 o 
   6   4   7      137.42      131.37     12.82 o 
   7   4   7       45.59       39.80      8.47 o 
   8   4   7       32.73       35.12      3.05 o 
  -9   5   7       15.16       12.14      5.11 o 
  -8   5   7        1.74       -0.67      5.86 o 
  -7   5   7        0.03        2.32      6.01 o 
  -6   5   7        6.40        1.84      8.93 o 
  -3   5   7       97.56      146.82      8.94 o 
  -2   5   7      381.10      360.90     16.00 o 
  -1   5   7      522.07      493.78      9.59 o 
   0   5   7      279.64      250.52     13.44 o 
   1   5   7      999.15      942.60     14.00 o 
   2   5   7     1383.72     1398.48     16.56 o 
   3   5   7      933.56      915.87     56.68 o 
   4   5   7      757.97      757.59     57.38 o 
   5   5   7      221.73      221.06     24.37 o 
   6   5   7       38.36       38.03     10.43 o 
   7   5   7       72.06       74.21      6.51 o 
   8   5   7       25.04       22.48      3.42 o 
  -9   6   7       67.24       78.66      5.59 o 
  -8   6   7        1.65        5.20      4.57 o 
  -7   6   7       32.68       29.38      6.45 o 
  -6   6   7      119.38      104.89     12.93 o 
  -5   6   7       35.60       33.02      9.33 o 
  -4   6   7       39.18       36.87      5.08 o 
  -3   6   7      707.20      663.44     18.54 o 
  -2   6   7      321.80      325.18     10.08 o 
  -1   6   7      164.19      176.89      5.57 o 
   0   6   7      640.13      690.76     11.51 o 
   1   6   7      625.13      633.45     11.56 o 
   2   6   7        0.49        3.27      5.57 o 
   3   6   7       55.20       61.80      5.47 o 
   4   6   7       27.49       24.09      7.01 o 
   5   6   7       15.17        8.74     10.17 o 
   6   6   7        0.76        3.50      7.42 o 
   7   6   7       11.41       14.54      4.51 o 
  -9   7   7        1.88        0.77      6.60 o 
  -8   7   7       35.80       30.33      4.83 o 
  -7   7   7       34.67       38.06      5.56 o 
  -6   7   7       61.79       55.11      5.85 o 
  -5   7   7      227.97      208.07      9.44 o 
  -4   7   7      156.19      160.02      7.68 o 
  -3   7   7        8.94        5.60      4.69 o 
  -2   7   7     1218.69     1202.73     14.34 o 
  -1   7   7       85.54      139.96     13.24 o 
   0   7   7     1199.97     1220.82     43.76 o 
   1   7   7      503.91      532.46     11.33 o 
   2   7   7      910.15      902.53     38.80 o 
   3   7   7      207.81      192.72      8.81 o 
   4   7   7       10.72       11.28      5.24 o 
   5   7   7      183.05      169.15     19.37 o 
   6   7   7      145.60      147.03      8.26 o 
   7   7   7      115.09      129.07      6.19 o 
  -9   8   7        8.33        9.26      3.17 o 
  -8   8   7       61.13       60.06      4.74 o 
  -7   8   7      101.20       94.90      6.16 o 
  -6   8   7       28.49       24.83      5.62 o 
  -5   8   7      188.26      178.81      7.38 o 
  -4   8   7      229.45      209.14      9.13 o 
  -3   8   7      272.81      238.47      8.84 o 
  -2   8   7     1323.47     1246.49     15.20 o 
  -1   8   7      164.71      190.15     11.45 o 
   0   8   7       50.19       50.74      5.88 o 
   1   8   7      119.02      131.08     10.79 o 
   2   8   7      601.91      624.48     12.44 o 
   3   8   7        6.70        1.06      4.04 o 
   4   8   7       10.98       16.55      5.87 o 
   5   8   7       69.77       75.62      6.53 o 
   6   8   7       79.40       85.49      5.71 o 
   7   8   7        8.60        9.15      3.66 o 
  -9   9   7        4.13       -0.93      4.39 o 
  -8   9   7        2.08        2.40      3.25 o 
  -7   9   7        7.90        4.38      4.61 o 
  -6   9   7        5.68        3.70      5.14 o 
  -5   9   7        2.54        4.96      5.35 o 
  -4   9   7        3.90        2.29      5.12 o 
  -3   9   7      593.34      531.54     11.82 o 
  -2   9   7      105.39      107.30      4.43 o 
  -1   9   7      148.47      130.27      6.26 o 
   0   9   7      455.48      468.49      7.88 o 
   1   9   7      356.43      352.32      7.36 o 
   2   9   7     1125.19     1090.25     14.43 o 
   3   9   7      109.51      107.22      5.06 o 
   4   9   7      532.68      509.85     10.34 o 
   5   9   7       78.34       85.40      6.21 o 
   6   9   7      187.59      192.37      6.23 o 
   7   9   7       14.88       14.16      2.81 o 
  -8  10   7       41.83       49.68      4.73 o 
  -7  10   7       38.60       38.89      4.44 o 
  -6  10   7       61.93       61.76      5.07 o 
  -5  10   7      468.46      441.04     14.89 o 
  -4  10   7       73.52       72.97      6.43 o 
  -3  10   7      663.52      627.44     12.12 o 
  -2  10   7      634.26      631.05      7.31 o 
  -1  10   7      153.38      157.86      5.00 o 
   0  10   7       22.62       25.53      3.70 o 
   1  10   7       27.34       35.13      4.20 o 
   2  10   7      202.66      206.79      6.79 o 
   3  10   7       48.30       48.18      4.51 o 
   4  10   7      111.29      115.16      5.59 o 
   5  10   7        2.39        3.54      4.94 o 
   6  10   7       24.52       26.02      4.85 o 
  -8  11   7        0.11        4.21      3.45 o 
  -7  11   7        6.09        7.82      3.62 o 
  -6  11   7       58.38       52.51      4.80 o 
  -5  11   7        0.56        6.06      5.26 o 
  -4  11   7      121.15      105.51      6.97 o 
  -3  11   7      625.03      576.81     12.50 o 
  -2  11   7      176.77      164.78      5.28 o 
  -1  11   7      187.86      180.09      5.89 o 
   0  11   7      150.11      132.83      6.06 o 
   1  11   7      252.50      262.56      5.65 o 
   2  11   7       81.51       75.51      4.91 o 
   3  11   7      492.35      492.27      8.62 o 
   4  11   7        8.32        6.48      3.63 o 
   5  11   7      169.97      175.94      6.02 o 
   6  11   7        4.24        4.53      3.51 o 
  -7  12   7       91.27       96.17      7.49 o 
  -6  12   7        6.53        9.71      4.79 o 
  -5  12   7      120.74      108.87      7.80 o 
  -4  12   7       63.62       64.68      7.15 o 
  -3  12   7       89.86       92.46      9.36 o 
  -2  12   7       89.57       89.59      5.95 o 
  -1  12   7      140.19      144.59      7.03 o 
   0  12   7       33.34       28.46      4.75 o 
   1  12   7      123.60      134.29      4.87 o 
   2  12   7      107.87       94.06      4.91 o 
   3  12   7       48.49       42.73      4.18 o 
   4  12   7       41.20       38.69      4.20 o 
   5  12   7        2.85        0.47      4.33 o 
   6  12   7        4.19        5.67      2.98 o 
  -7  13   7        6.09        2.46      3.80 o 
  -6  13   7       47.22       48.95      5.70 o 
  -5  13   7        0.66        0.18      5.07 o 
  -4  13   7       10.92        1.50      5.28 o 
  -3  13   7       32.78       29.00      5.56 o 
  -2  13   7      430.25      394.23     12.06 o 
  -1  13   7       11.00        9.41      4.50 o 
   0  13   7      560.12      524.30     17.18 o 
   1  13   7       15.37       13.26      3.79 o 
   2  13   7      565.40      539.59      9.19 o 
   3  13   7        1.25        0.22      3.50 o 
   4  13   7      186.95      205.83      7.35 o 
   5  13   7        2.21        5.45      5.32 o 
  -6  14   7      149.37      181.66      7.87 o 
  -5  14   7       24.12       27.93      7.59 o 
  -4  14   7      215.16      235.36     10.75 o 
  -3  14   7        6.41        9.11      6.15 o 
  -2  14   7      137.02      143.48      6.59 o 
  -1  14   7       16.21       15.68      5.06 o 
   0  14   7      276.90      273.32     14.74 o 
   1  14   7       30.07       32.79      4.44 o 
   2  14   7       19.60       23.20      4.05 o 
   3  14   7       30.66       31.18      4.25 o 
   4  14   7       17.54       16.35      5.25 o 
  -5  15   7        5.50        4.86      5.76 o 
  -4  15   7        7.50       12.27      7.25 o 
  -3  15   7       30.98       33.84      8.89 o 
  -2  15   7       21.91       27.59      5.48 o 
  -1  15   7      280.74      264.02      6.39 o 
   0  15   7      194.12      195.21      7.06 o 
   1  15   7       45.80       37.77      5.68 o 
   2  15   7      110.58      107.19      8.44 o 
   3  15   7      168.25      185.77      7.45 o 
  -4  16   7       27.88       30.28      6.29 o 
  -3  16   7       37.48       33.00      7.90 o 
  -2  16   7       84.84       98.94      9.39 o 
  -1  16   7       32.04       30.89      4.49 o 
   0  16   7       15.24       14.61      4.93 o 
   1  16   7      143.03      167.81      8.69 o 
   2  16   7       31.70       22.85      5.19 o 
   3  16   7        0.47       -0.40      5.87 o 
  -3  17   7       60.12       79.02      6.24 o 
   0  17   7       11.51        4.36      6.51 o 
   1  17   7       43.79       32.44      7.21 o 
  -8   0   8       35.50       37.30      8.53 o 
  -6   0   8      675.53      650.72     19.22 o 
   0   0   8      175.60      226.01      6.42 o 
   2   0   8      312.46      354.07      8.11 o 
   4   0   8      159.25      185.91      9.00 o 
   6   0   8       78.33       68.95      9.96 o 
  -9   1   8        2.68        3.68      7.13 o 
  -8   1   8       11.81        9.35      5.42 o 
  -7   1   8       73.26       66.39      7.17 o 
  -6   1   8      688.74      719.12     14.02 o 
  -4   1   8     2736.29     3368.82     31.22 o 
  -1   1   8       70.94       65.54      3.99 o 
   0   1   8     1259.31     1179.75     10.66 o 
   1   1   8      359.81      332.96      6.00 o 
   2   1   8      167.57      151.84      5.99 o 
   3   1   8      341.21      322.13      9.13 o 
   4   1   8     1934.83     1914.80     27.68 o 
   5   1   8      451.10      377.51     13.03 o 
   6   1   8       71.46       62.77      6.77 o 
   7   1   8        1.53        4.08      4.48 o 
  -9   2   8       57.13       56.54     10.11 o 
  -8   2   8      204.10      186.41      8.46 o 
  -7   2   8      114.18      100.77     10.66 o 
  -6   2   8       20.13       21.10      6.73 o 
  -4   2   8      489.82      592.98     14.90 o 
  -3   2   8      161.96      131.74      8.53 o 
  -2   2   8     1775.01     2130.26     23.80 o 
  -1   2   8     1987.80     1972.46     16.22 o 
   0   2   8        1.74        3.23      2.91 o 
   1   2   8       41.90       58.42      3.32 o 
   2   2   8      165.17      184.82      7.01 o 
   3   2   8       29.48       29.11      4.40 o 
   4   2   8        3.10        4.15      6.22 o 
   5   2   8       49.99       52.07      7.66 o 
   6   2   8      113.20      117.01     14.78 o 
   7   2   8      120.11      122.16      5.83 o 
   8   2   8       31.35       26.37      5.15 o 
  -9   3   8       15.73       11.37      3.83 o 
  -8   3   8        0.34       -0.98      4.83 o 
  -7   3   8       50.64       43.45      9.94 o 
  -6   3   8       19.46       25.95      7.01 o 
  -4   3   8      137.89      157.43      9.88 o 
  -3   3   8      153.65      118.58      8.30 o 
  -2   3   8      322.02      291.80     15.16 o 
  -1   3   8     2881.23     2772.97     19.52 o 
   0   3   8      536.47      548.06      8.06 o 
   1   3   8      763.08      721.16     11.56 o 
   2   3   8       38.55       45.43      4.65 o 
   3   3   8      717.72      682.77     60.50 o 
   4   3   8       50.16       45.29      7.00 o 
   5   3   8      361.63      351.74     28.63 o 
   6   3   8        2.44        4.58      5.66 o 
   7   3   8       84.09       89.51      5.98 o 
   8   3   8        8.52        1.48      4.28 o 
  -9   4   8      174.13      170.81      5.32 o 
  -8   4   8        2.93        4.18      4.84 o 
  -7   4   8      155.52      141.10     12.90 o 
  -6   4   8       81.37       83.09      7.44 o 
  -5   4   8       57.34       37.38      9.44 o 
  -4   4   8       39.08       39.23      8.78 o 
  -3   4   8      374.96      314.33     12.08 o 
  -2   4   8      528.63      504.20     21.98 o 
  -1   4   8       88.77      131.51      4.92 o 
   0   4   8      431.47      441.24     16.79 o 
   1   4   8      323.41      308.61     12.12 o 
   2   4   8      139.35      151.82      5.96 o 
   3   4   8        8.83        2.28      5.82 o 
   4   4   8       27.52       26.55      6.86 o 
   5   4   8      145.86      143.18     16.29 o 
   6   4   8       42.03       33.35      5.19 o 
   7   4   8       79.60       72.84      5.82 o 
   8   4   8        1.30        7.21      3.82 o 
  -9   5   8        2.14        2.31      5.61 o 
  -8   5   8       90.37       83.08      5.67 o 
  -7   5   8       27.10       26.64      5.50 o 
  -6   5   8       50.66       49.02      6.04 o 
  -5   5   8      101.56      117.63      7.69 o 
  -4   5   8       61.47       60.59      9.73 o 
  -3   5   8       69.94       79.36      8.51 o 
  -2   5   8     1264.39     1335.68    122.11 o 
  -1   5   8      253.69      221.65      6.39 o 
   0   5   8     1471.86     1339.94     15.29 o 
   1   5   8        3.13        1.10      5.91 o 
   2   5   8     1269.56     1140.63     37.14 o 
   3   5   8      227.83      278.08      9.55 o 
   4   5   8      119.12      110.24      7.94 o 
   5   5   8       33.35       27.87      6.70 o 
   6   5   8       82.35       76.50      5.96 o 
   7   5   8       50.01       45.41      4.41 o 
  -9   6   8       18.39       14.40      7.19 o 
  -8   6   8      127.53      117.34      6.46 o 
  -7   6   8       46.61       37.65      5.72 o 
  -6   6   8       34.50       27.91      5.20 o 
  -5   6   8        1.66        1.97      4.93 o 
  -4   6   8       20.68       22.84      8.16 o 
  -3   6   8        0.88        7.16      7.32 o 
  -2   6   8       13.40       18.43      4.93 o 
  -1   6   8      266.43      287.43      6.81 o 
   0   6   8       67.00       75.05      6.58 o 
   1   6   8        1.56       13.76      7.73 o 
   2   6   8       25.18       20.14      6.40 o 
   3   6   8      342.58      316.69      8.47 o 
   4   6   8      372.38      376.16      9.19 o 
   5   6   8      117.34      122.26      6.52 o 
   6   6   8       43.59       38.77      6.84 o 
   7   6   8        4.04        2.18      3.65 o 
  -9   7   8        0.55        1.45      5.90 o 
  -8   7   8       44.79       41.15      4.68 o 
  -7   7   8       17.47       17.01      5.17 o 
  -6   7   8      163.52      144.33      8.37 o 
  -5   7   8        5.49        4.46      6.43 o 
  -4   7   8      129.97      103.74     10.55 o 
  -3   7   8      535.94      490.54     11.18 o 
  -2   7   8       72.34       64.87      5.77 o 
  -1   7   8      930.21      896.00     38.66 o 
   0   7   8       31.07       27.78      5.80 o 
   1   7   8      169.72      163.70     10.95 o 
   2   7   8      719.30      693.22     18.54 o 
   3   7   8       13.57       14.33      4.89 o 
   4   7   8      237.80      236.40     15.85 o 
   5   7   8        8.53        8.31      5.52 o 
   6   7   8       35.96       37.07      5.38 o 
   7   7   8       27.01       31.95      3.51 o 
  -9   8   8       40.24       44.08      7.25 o 
  -8   8   8        6.00        6.36      4.01 o 
  -7   8   8       86.02       90.89      6.01 o 
  -6   8   8        6.53        0.79      5.43 o 
  -5   8   8      143.76      124.41      8.41 o 
  -4   8   8       98.21       95.36      7.75 o 
  -3   8   8      623.97      583.09     12.17 o 
  -2   8   8       12.76       11.30      4.42 o 
  -1   8   8      111.58      124.05     11.23 o 
   0   8   8      129.50      130.69      5.22 o 
   1   8   8       20.65       19.36      4.55 o 
   2   8   8       71.33       66.58      4.56 o 
   3   8   8        9.32        8.05      3.99 o 
   4   8   8       17.93       16.45      4.42 o 
   5   8   8        2.75        3.61      5.37 o 
   6   8   8       29.65       33.01      4.64 o 
   7   8   8        6.55       10.16      2.68 o 
  -8   9   8        1.20        1.85      3.24 o 
  -7   9   8       82.46       87.08      5.55 o 
  -6   9   8       21.23       20.01      5.49 o 
  -5   9   8       22.74       17.74      5.52 o 
  -4   9   8      309.36      261.14     11.91 o 
  -3   9   8      563.09      491.83     23.59 o 
  -2   9   8       57.85       52.94      5.10 o 
  -1   9   8       23.53       21.92      4.34 o 
   0   9   8       10.04       16.20      3.74 o 
   1   9   8      216.54      215.18      7.39 o 
   2   9   8       33.37       32.07      4.62 o 
   3   9   8      123.06      113.16      5.12 o 
   4   9   8       60.18       61.47      6.13 o 
   5   9   8      126.98      121.06      6.18 o 
   6   9   8        6.47        6.25      4.68 o 
  -8  10   8       43.90       49.16      7.51 o 
  -7  10   8       39.78       44.52      4.25 o 
  -6  10   8       70.00       66.67      4.98 o 
  -5  10   8       55.59       53.56      5.36 o 
  -4  10   8       62.40       69.12      6.07 o 
  -3  10   8       87.93       96.77      5.23 o 
  -2  10   8      186.17      181.55      5.54 o 
  -1  10   8        0.64       -0.26      3.74 o 
   0  10   8      160.65      150.29      5.17 o 
   1  10   8       64.81       57.24      4.45 o 
   2  10   8      317.58      292.87      8.34 o 
   3  10   8       32.82       31.75      4.80 o 
   4  10   8      382.18      368.39      8.73 o 
   5  10   8       20.09       19.55      4.76 o 
   6  10   8       29.73       28.71      3.47 o 
  -8  11   8        0.57        1.84      3.58 o 
  -7  11   8        1.18        1.51      3.44 o 
  -6  11   8       35.18       38.41      4.46 o 
  -5  11   8       14.15       10.62      5.46 o 
  -4  11   8      103.33      101.87      6.87 o 
  -3  11   8       94.89       83.72      5.10 o 
  -2  11   8      126.93      114.01      5.48 o 
  -1  11   8       50.33       42.64      4.19 o 
   0  11   8      198.74      193.94      5.66 o 
   1  11   8        6.19       12.80      4.14 o 
   2  11   8      758.37      694.51      9.72 o 
   3  11   8       21.62       21.52      4.61 o 
   4  11   8      101.62       99.49      5.42 o 
   5  11   8        0.96        3.37      3.86 o 
   6  11   8       51.89       61.28      4.27 o 
  -7  12   8        2.37        7.80      5.91 o 
  -6  12   8       59.66       66.56      5.35 o 
  -5  12   8       59.92       67.37      7.05 o 
  -4  12   8       34.28       33.60      8.75 o 
  -3  12   8      148.26      145.56      5.68 o 
  -2  12   8        6.07       10.08      4.52 o 
  -1  12   8        0.26        1.50      3.96 o 
   0  12   8       57.61       46.12      4.86 o 
   1  12   8       10.25       13.62      3.63 o 
   2  12   8       12.68       14.76      3.99 o 
   3  12   8      190.70      174.75      5.68 o 
   4  12   8       41.93       45.10      4.28 o 
   5  12   8       24.07       28.52      4.11 o 
  -7  13   8        1.32       -0.08      3.68 o 
  -6  13   8        0.38        2.13      4.90 o 
  -5  13   8       98.86      105.66      5.67 o 
  -4  13   8      144.10      151.78      6.57 o 
  -3  13   8      218.00      229.80      6.24 o 
  -2  13   8      152.95      161.71      6.63 o 
  -1  13   8      528.75      525.70     11.71 o 
   0  13   8       98.76       92.86      6.17 o 
   1  13   8      388.60      400.68     10.24 o 
   2  13   8       33.57       33.28      3.91 o 
   3  13   8      359.10      377.05      7.86 o 
   4  13   8        1.06        1.12      3.73 o 
  -6  14   8       23.12       33.23      5.38 o 
  -5  14   8      158.71      195.62      7.10 o 
  -4  14   8       18.32       22.52      4.62 o 
  -3  14   8       29.89       45.02     10.74 o 
  -2  14   8       21.80       12.37      5.69 o 
  -1  14   8        3.28        1.85      4.46 o 
   0  14   8        5.10        3.43      4.09 o 
   1  14   8       20.74       25.51      4.17 o 
   2  14   8       54.86       59.73      4.18 o 
   3  14   8        3.09        4.56      4.88 o 
   4  14   8        7.46        3.62      5.45 o 
  -5  15   8       20.53       23.99      5.71 o 
  -4  15   8       26.11       27.57      7.46 o 
  -3  15   8      117.79      126.84      9.49 o 
  -2  15   8       65.23       67.54      5.82 o 
  -1  15   8      247.82      264.77     12.27 o 
   0  15   8      214.63      232.26      6.96 o 
   1  15   8      209.48      217.39     24.79 o 
   3  15   8      177.87      177.22      9.99 o 
  -4  16   8       41.24       38.97      6.10 o 
  -3  16   8       22.47       27.71      6.71 o 
  -2  16   8        0.97        7.06      6.94 o 
  -1  16   8       51.09       47.02      5.18 o 
   0  16   8       25.17       21.89      6.10 o 
   1  16   8       17.64       14.44      4.08 o 
   2  16   8        6.54       10.48      6.52 o 
  -9   0   9       71.74       77.02      7.32 o 
  -5   0   9       15.23       14.77      9.25 o 
  -1   0   9      740.45      783.34     16.33 o 
   1   0   9      248.40      216.96      6.96 o 
   3   0   9      253.29      241.95     19.91 o 
   5   0   9      165.86      147.29     11.89 o 
   7   0   9      218.11      229.64      8.75 o 
  -9   1   9      121.21      117.52     12.92 o 
  -8   1   9       13.94       16.18      5.80 o 
  -7   1   9      324.48      338.45     14.11 o 
  -6   1   9      155.63      138.60      6.72 o 
  -5   1   9     1388.33     1479.37     18.14 o 
  -4   1   9      834.38      868.39     17.46 o 
  -3   1   9     1018.43     1216.30     18.29 o 
  -1   1   9     4419.69     4692.53     29.46 o 
   0   1   9      528.09      498.93      9.33 o 
   1   1   9     1954.35     2046.69     40.60 o 
   2   1   9        7.21        6.16      3.36 o 
   3   1   9     1380.00     1336.20     23.83 o 
   4   1   9      440.89      388.89      9.37 o 
   5   1   9      713.27      593.00     19.66 o 
   6   1   9       40.89       33.54      5.98 o 
   7   1   9       10.20        8.27      3.94 o 
  -9   2   9       17.65       15.21      4.78 o 
  -8   2   9       15.10       12.92      4.92 o 
  -7   2   9       13.63       13.69      8.88 o 
  -6   2   9        1.76        1.07      5.61 o 
  -5   2   9        0.29       -3.57      4.73 o 
  -4   2   9        8.40        8.20      6.66 o 
  -3   2   9       45.02       70.37      7.83 o 
  -2   2   9       90.74      114.57      7.86 o 
  -1   2   9       16.59        8.15      3.46 o 
   0   2   9     2073.92     2080.94     56.57 o 
   1   2   9       17.00       33.78      4.14 o 
   2   2   9      410.11      406.58      7.68 o 
   3   2   9       11.64        5.99      4.61 o 
   4   2   9      176.61      192.48      7.47 o 
   5   2   9       23.07       18.81      5.30 o 
   6   2   9      118.23      129.83      7.81 o 
   7   2   9      124.44       88.78     62.59 o 
  -9   3   9       42.10       35.83      4.87 o 
  -8   3   9       22.26       13.70      4.78 o 
  -7   3   9        1.84       -0.21      5.99 o 
  -6   3   9      375.53      368.36      9.24 o 
  -5   3   9        3.76        3.81      5.07 o 
  -4   3   9      577.58      551.43     16.04 o 
  -3   3   9       85.74       87.58      8.69 o 
  -2   3   9     2307.42     2480.76     75.43 o 
  -1   3   9     1063.18     1110.43     10.85 o 
   0   3   9     2709.93     2563.02     43.19 o 
   1   3   9       20.09       13.86      6.11 o 
   2   3   9       50.91       39.45      4.75 o 
   3   3   9       12.65       10.80      6.41 o 
   4   3   9      322.70      297.77     13.07 o 
   5   3   9       23.60       17.38      5.63 o 
   6   3   9       12.85       14.38      4.61 o 
   7   3   9       21.98       28.39      6.67 o 
  -9   4   9       10.91       11.20      6.80 o 
  -8   4   9      206.77      192.11      6.86 o 
  -7   4   9      152.07      126.59      9.04 o 
  -6   4   9       62.02       61.02      6.15 o 
  -5   4   9       20.10       17.65      5.42 o 
  -4   4   9       50.44       54.39      9.34 o 
  -3   4   9      233.47      242.60     12.32 o 
  -2   4   9      167.21      148.61     17.30 o 
  -1   4   9      284.10      317.59      7.07 o 
   0   4   9      119.10      120.80      6.35 o 
   1   4   9      565.77      602.26     11.37 o 
   2   4   9      205.21      204.13      6.72 o 
   3   4   9        5.90        9.63      7.62 o 
   4   4   9      269.65      258.65     14.03 o 
   5   4   9       72.42       67.28      5.25 o 
   6   4   9      128.90      143.15      7.05 o 
   7   4   9        2.88        2.96      3.17 o 
  -9   5   9       22.93       16.70      6.84 o 
  -8   5   9       24.61       24.91      5.03 o 
  -7   5   9      218.33      199.57      7.54 o 
  -6   5   9       22.05       20.88      5.43 o 
  -5   5   9      341.19      374.92     12.03 o 
  -4   5   9       50.75       47.55     10.13 o 
  -3   5   9      457.64      437.03     15.41 o 
  -2   5   9      180.98      238.53     12.65 o 
  -1   5   9     3386.79     3547.51     23.98 o 
   0   5   9       67.32       68.72      6.21 o 
   1   5   9      428.42      377.90      9.58 o 
   2   5   9      137.23      137.63      8.14 o 
   3   5   9      127.23      139.67      7.27 o 
   4   5   9       33.88       41.37      5.69 o 
   5   5   9        8.06        4.34      5.06 o 
   6   5   9       35.02       36.63      6.34 o 
   7   5   9        4.89        5.85      2.97 o 
  -9   6   9       62.94       57.58      6.90 o 
  -8   6   9        0.32        0.27      4.53 o 
  -7   6   9      225.24      208.49      7.97 o 
  -6   6   9        6.56        4.07      5.32 o 
  -5   6   9       28.84       26.64      5.65 o 
  -4   6   9       99.23      100.04     11.80 o 
  -3   6   9        1.93        8.92      5.79 o 
  -2   6   9       19.61       28.65      9.14 o 
  -1   6   9      137.91      174.63      6.11 o 
   0   6   9       21.37       35.91      5.69 o 
   1   6   9      761.21      719.34     18.61 o 
   2   6   9      115.36      105.50      5.38 o 
   3   6   9       53.78       48.37      4.76 o 
   4   6   9      238.69      234.61     10.53 o 
   5   6   9       23.86       26.01      4.64 o 
   6   6   9       58.48       63.13      5.24 o 
   7   6   9       27.17       29.16      3.96 o 
  -9   7   9        5.98        5.70      3.67 o 
  -8   7   9       28.38       24.53      4.45 o 
  -7   7   9      176.43      166.98      7.85 o 
  -6   7   9      258.87      231.80      7.83 o 
  -5   7   9      361.40      318.05     18.43 o 
  -4   7   9       97.14       86.90      7.43 o 
  -3   7   9     1095.15     1008.75     17.74 o 
  -2   7   9      821.41      807.67     20.07 o 
  -1   7   9       44.96       50.59      9.95 o 
   0   7   9      117.15      112.46      6.65 o 
   1   7   9      167.43      155.93      5.04 o 
   2   7   9       10.77        9.23      3.96 o 
   3   7   9      171.90      162.09      6.14 o 
   4   7   9       11.23       17.51      4.32 o 
   5   7   9        8.78       12.00      4.29 o 
   6   7   9       23.14       24.81      4.55 o 
   7   7   9       42.06       39.26      3.36 o 
  -9   8   9       11.37        9.48      2.88 o 
  -8   8   9       47.66       39.65      4.39 o 
  -7   8   9        4.06        5.82      4.67 o 
  -6   8   9      154.68      142.29      6.83 o 
  -5   8   9       12.68        6.02      7.01 o 
  -4   8   9       63.39       53.66      6.88 o 
  -3   8   9       31.14       22.73      6.38 o 
  -2   8   9      173.60      189.82      6.92 o 
  -1   8   9        0.99        3.28      4.62 o 
   0   8   9       10.03        6.56      4.41 o 
   1   8   9      112.45      113.13      4.90 o 
   2   8   9       30.24       25.88      4.20 o 
   3   8   9       59.99       54.85      4.49 o 
   4   8   9       99.30       91.33      4.85 o 
   5   8   9       84.47       78.16      6.62 o 
   6   8   9       85.82       95.13      4.68 o 
  -8   9   9       17.71       26.01      4.81 o 
  -7   9   9        6.17        7.72      4.74 o 
  -6   9   9      188.58      178.04      6.99 o 
  -5   9   9        2.52        3.59      5.13 o 
  -4   9   9      461.35      393.93     11.40 o 
  -3   9   9        4.15        6.03      4.33 o 
  -2   9   9       67.43       75.13      5.16 o 
  -1   9   9       89.92       81.97      5.07 o 
   0   9   9      409.31      364.91      9.66 o 
   1   9   9      643.94      570.39     12.73 o 
   2   9   9      204.10      210.47      6.79 o 
   3   9   9      305.47      279.72      6.96 o 
   4   9   9       20.83       18.80      4.71 o 
   5   9   9       11.36        8.08      4.54 o 
   6   9   9       18.24       21.72      4.47 o 
  -8  10   9        0.77        2.49      3.62 o 
  -7  10   9        3.98        6.29      3.70 o 
  -6  10   9       65.21       59.57      4.81 o 
  -5  10   9        4.04        3.74      4.53 o 
  -4  10   9       70.86       66.43      5.93 o 
  -3  10   9        9.97        6.72      4.17 o 
  -2  10   9      668.58      608.79     10.66 o 
  -1  10   9       14.13       19.53      4.60 o 
   0  10   9        1.17        1.16      3.72 o 
   1  10   9      163.34      144.68      6.66 o 
   2  10   9        5.82        2.65      4.47 o 
   3  10   9      414.61      395.08      7.67 o 
   4  10   9        6.79        8.85      4.49 o 
   5  10   9      132.15      135.57      5.27 o 
   6  10   9        3.93        8.68      3.01 o 
  -7  11   9       65.58       67.12      5.47 o 
  -6  11   9       27.28       28.78      4.20 o 
  -5  11   9      177.72      187.26      8.51 o 
  -4  11   9        1.21        0.85      5.12 o 
  -3  11   9      314.17      304.06      7.51 o 
  -2  11   9       63.01       60.61      4.87 o 
  -1  11   9      125.72      110.77      5.40 o 
   0  11   9      450.79      402.76     11.91 o 
   1  11   9      460.19      455.75      7.96 o 
   2  11   9       13.20       12.14      4.41 o 
   3  11   9      179.84      165.51      7.18 o 
   4  11   9        0.02       -1.01      3.91 o 
   5  11   9       33.77       33.99      3.66 o 
  -7  12   9        1.14        1.16      5.18 o 
  -6  12   9        0.64        2.78      3.97 o 
  -5  12   9        5.17        3.87      4.92 o 
  -4  12   9      192.52      199.52      7.03 o 
  -3  12   9       61.14       59.25      5.78 o 
  -2  12   9      406.94      380.43      8.29 o 
  -1  12   9        8.44        9.29      4.29 o 
   0  12   9       23.10       13.07      5.05 o 
   1  12   9       89.25       77.98      5.24 o 
   2  12   9      269.77      260.04      8.43 o 
   3  12   9      164.95      175.51      4.94 o 
   4  12   9      181.04      183.87      4.21 o 
   5  12   9      124.56      131.81      5.94 o 
  -6  13   9       23.23       24.12      6.76 o 
  -5  13   9       21.10       26.65      4.55 o 
  -4  13   9       67.62       71.12      5.40 o 
  -3  13   9       77.13       83.99      5.42 o 
  -2  13   9      296.93      297.88      8.01 o 
  -1  13   9      139.09      152.68      7.63 o 
   0  13   9      461.99      468.20      9.08 o 
   1  13   9       55.01       42.20      5.45 o 
   2  13   9      211.64      213.10      7.55 o 
   3  13   9       31.80       35.29      3.38 o 
   4  13   9        6.91        4.30      3.56 o 
  -6  14   9       11.56       23.17      4.58 o 
  -5  14   9       48.88       62.28      7.65 o 
  -4  14   9      114.95      130.36      6.66 o 
  -3  14   9        5.58        9.57      4.05 o 
  -2  14   9       54.43       54.08      6.10 o 
  -1  14   9        1.70       -0.31      3.66 o 
   0  14   9       20.17       20.56      5.77 o 
   1  14   9        0.25        0.59      4.24 o 
   2  14   9      155.30      168.77      6.51 o 
   3  14   9       23.41       24.58      4.42 o 
  -5  15   9       29.56       36.53      5.16 o 
  -4  15   9       44.13       55.10      7.36 o 
  -3  15   9       12.42       11.07      6.86 o 
  -2  15   9      273.62      305.09     14.45 o 
  -1  15   9       74.38       81.16      8.57 o 
   0  15   9      325.69      302.54     12.19 o 
   1  15   9        6.91        4.50      5.24 o 
   2  15   9       59.60       49.76      8.18 o 
  -4  16   9        6.22        8.56      4.26 o 
  -3  16   9        0.98        6.06      5.30 o 
  -2  16   9       25.56       35.37      6.29 o 
  -1  16   9       36.64       24.39      6.16 o 
   0  16   9       66.98       74.22      5.16 o 
   1  16   9        9.79        7.65      6.08 o 
  -8   0  10       73.64       70.46      9.32 o 
  -6   0  10       46.06       53.44     11.61 o 
   0   0  10      920.40      905.19     56.45 o 
   2   0  10      665.76      671.31     19.12 o 
   4   0  10      885.40      831.83     51.90 o 
   6   0  10       65.22       68.75      8.53 o 
  -9   1  10        1.72        2.12      4.50 o 
  -8   1  10       98.93      103.02      6.84 o 
  -7   1  10      166.72      155.04     13.29 o 
  -6   1  10      607.67      579.62     16.34 o 
  -5   1  10      118.30      119.28      6.77 o 
  -4   1  10     1171.09     1260.13     20.88 o 
  -3   1  10      992.08     1041.03     17.81 o 
  -2   1  10      239.48      265.73      9.68 o 
  -1   1  10      373.49      368.53      8.29 o 
   0   1  10     1494.61     1495.98     18.40 o 
   1   1  10       41.93       50.35      3.65 o 
   2   1  10      338.04      338.78      6.60 o 
   3   1  10       29.69       23.49      4.39 o 
   4   1  10      280.78      244.87      7.71 o 
   5   1  10       45.56       38.13      6.25 o 
   6   1  10        5.21        3.98      5.20 o 
   7   1  10        7.33        6.35      2.17 o 
  -9   2  10       21.51       19.99      4.77 o 
  -8   2  10      134.54      120.39      7.60 o 
  -7   2  10       41.11       32.17      7.04 o 
  -6   2  10        5.83        3.49      5.82 o 
  -5   2  10      343.85      366.71     11.03 o 
  -4   2  10        5.28        6.67      7.88 o 
  -3   2  10        8.72        8.03      6.88 o 
  -2   2  10      118.96      123.74      8.91 o 
  -1   2  10     1977.72     2132.83     38.62 o 
   0   2  10      313.94      359.38      5.49 o 
   1   2  10     1968.56     2089.36     18.58 o 
   2   2  10        5.08        6.19      4.80 o 
   3   2  10     1035.98     1017.40     13.96 o 
   4   2  10       80.91       68.91      6.06 o 
   5   2  10      237.51      207.30     12.12 o 
   6   2  10       74.89       67.89      5.87 o 
   7   2  10       39.35       38.69      3.96 o 
  -9   3  10       92.04       92.25      7.91 o 
  -8   3  10        7.19        4.40      4.67 o 
  -7   3  10      166.42      168.55     12.23 o 
  -6   3  10        2.56        0.55      5.90 o 
  -5   3  10      654.88      683.34     13.60 o 
  -4   3  10       28.73       34.82      8.92 o 
  -3   3  10      753.61      765.85     17.90 o 
  -2   3  10      631.72      706.59     16.59 o 
  -1   3  10     2443.59     2710.90     20.94 o 
   0   3  10      415.49      443.41      7.79 o 
   1   3  10       92.01       88.75      4.54 o 
   2   3  10      277.21      290.22      6.90 o 
   3   3  10       26.58       20.38      5.79 o 
   4   3  10       10.28        6.90      5.30 o 
   5   3  10        5.43        6.79      5.09 o 
   6   3  10       11.43        7.35      6.23 o 
   7   3  10        3.79        1.78      3.39 o 
  -9   4  10        2.39        2.92      6.10 o 
  -8   4  10        1.24        0.99      4.36 o 
  -7   4  10       23.48       15.83      5.17 o 
  -6   4  10        8.88       12.77      5.81 o 
  -5   4  10       59.39       68.47      6.19 o 
  -4   4  10       94.09       90.52      7.39 o 
  -3   4  10      343.63      342.44     14.24 o 
  -2   4  10     1119.42     1235.88     93.51 o 
  -1   4  10     1563.14     1676.76     21.15 o 
   0   4  10     3680.37     3762.22     21.68 o 
   1   4  10     1988.99     2126.52     47.74 o 
   2   4  10      881.11      834.14     11.67 o 
   3   4  10      418.98      420.40      9.39 o 
   4   4  10       15.65       16.02      5.30 o 
   5   4  10       61.80       56.57      5.64 o 
   6   4  10       53.43       64.20      4.75 o 
   7   4  10       45.71       48.02      3.76 o 
  -9   5  10       18.49       19.47      6.50 o 
  -8   5  10       99.65       89.01      5.40 o 
  -7   5  10        2.96        4.66      5.24 o 
  -6   5  10      366.24      403.51     11.61 o 
  -5   5  10       75.12       76.13      6.11 o 
  -4   5  10      875.55      912.67     18.68 o 
  -3   5  10       35.34       39.33      9.74 o 
  -2   5  10     1409.34     1516.56     25.66 o 
  -1   5  10      225.02      251.48      8.03 o 
   0   5  10     1008.95     1012.32     16.14 o 
   1   5  10      184.63      182.88      7.94 o 
   2   5  10      230.84      211.11      6.82 o 
   3   5  10      525.35      516.66     13.59 o 
   4   5  10       60.76       63.17      7.35 o 
   5   5  10        0.48        5.76      3.89 o 
   6   5  10        3.58       -1.74      3.45 o 
   7   5  10       18.67       14.74      2.89 o 
  -9   6  10        0.05        1.26      5.71 o 
  -8   6  10        2.79       -3.64      4.19 o 
  -7   6  10        2.98        1.53      5.16 o 
  -6   6  10       91.21       89.68      6.56 o 
  -5   6  10      111.54      112.30      9.28 o 
  -4   6  10      407.24      412.23     16.94 o 
  -3   6  10      217.07      209.59      8.54 o 
  -2   6  10     1307.26     1298.41     24.77 o 
  -1   6  10        4.14        4.49      5.81 o 
   0   6  10      517.88      475.65     10.50 o 
   1   6  10       30.12       32.46      4.79 o 
   2   6  10      456.67      460.64     12.33 o 
   3   6  10      125.24      112.44      5.16 o 
   4   6  10      102.06      111.38      5.93 o 
   5   6  10      414.83      463.23     18.19 o 
   6   6  10       62.93       81.56      4.42 o 
  -9   7  10       22.32       25.29      3.50 o 
  -8   7  10       23.34       25.18      4.30 o 
  -7   7  10      152.71      125.85      6.34 o 
  -6   7  10      446.85      415.05     14.78 o 
  -5   7  10      250.14      222.78      9.79 o 
  -4   7  10     1828.91     1727.74     56.62 o 
  -3   7  10       40.06       45.17      6.56 o 
  -2   7  10      459.14      444.93      7.65 o 
  -1   7  10       27.15       19.58      5.74 o 
   0   7  10       21.21       24.42      5.14 o 
   1   7  10       28.97       22.75      4.67 o 
   2   7  10       11.71        7.42      3.79 o 
   3   7  10      101.40      108.90      5.52 o 
   4   7  10        3.77        6.81      3.98 o 
   5   7  10       17.24       21.24      3.58 o 
   6   7  10       11.22        9.76      3.36 o 
  -8   8  10        1.33       -0.37      3.67 o 
  -7   8  10        0.97        3.17      4.59 o 
  -6   8  10       38.76       29.65      5.68 o 
  -5   8  10       18.35       13.36      6.43 o 
  -4   8  10       29.11       16.51      7.25 o 
  -3   8  10      996.34      936.06     16.89 o 
  -2   8  10        1.97       -3.75      4.21 o 
  -1   8  10       14.84       22.06      8.74 o 
   0   8  10       38.14       34.24      5.21 o 
   1   8  10      151.92      143.33      5.20 o 
   2   8  10       18.29       16.09      4.04 o 
   3   8  10      465.84      498.94      9.94 o 
   4   8  10        9.78       10.73      3.87 o 
   5   8  10      179.57      201.04      5.48 o 
   6   8  10        9.42        9.48      3.79 o 
  -8   9  10       23.31       26.56      4.34 o 
  -7   9  10      117.96      117.87      4.75 o 
  -6   9  10       35.66       33.54      5.42 o 
  -5   9  10      188.70      167.75     11.20 o 
  -4   9  10       43.75       42.25      4.77 o 
  -3   9  10      225.61      207.28      6.23 o 
  -2   9  10        4.61        2.03      4.29 o 
  -1   9  10      362.84      354.14     11.78 o 
   0   9  10      574.14      587.36     15.15 o 
   1   9  10       17.07       14.50      4.35 o 
   2   9  10       92.21       91.16      5.94 o 
   3   9  10        0.48       -1.19      4.02 o 
   4   9  10        8.74        7.57      4.30 o 
   5   9  10        3.08        2.01      3.28 o 
   6   9  10        0.75       -0.09      2.79 o 
  -8  10  10       11.69       10.65      4.60 o 
  -7  10  10       20.00       23.16      3.55 o 
  -6  10  10       11.74       12.46      4.11 o 
  -5  10  10        5.43        3.75      4.33 o 
  -4  10  10      175.20      170.51      5.91 o 
  -3  10  10      261.02      248.40      7.75 o 
  -2  10  10        7.44        9.43      4.29 o 
  -1  10  10       18.31       21.08      4.40 o 
   0  10  10       14.69        3.82      6.84 o 
   1  10  10       84.82       74.45      5.12 o 
   2  10  10      413.33      391.41      7.75 o 
   3  10  10       11.63        9.16      3.90 o 
   4  10  10      171.57      181.18      5.17 o 
   5  10  10       11.55       12.58      3.28 o 
  -7  11  10        0.12        1.53      3.85 o 
  -6  11  10      161.09      189.24      7.94 o 
  -5  11  10       97.77       99.94      5.96 o 
  -4  11  10      247.47      273.60      7.72 o 
  -3  11  10      141.93      128.83      6.52 o 
  -2  11  10      119.36      111.13      5.65 o 
  -1  11  10       57.61       59.10      4.56 o 
   0  11  10       30.93       28.82      4.95 o 
   1  11  10       37.03       38.37      4.76 o 
   2  11  10      109.53      109.05      4.98 o 
   3  11  10        0.12       -1.77      3.07 o 
   4  11  10        0.02        2.00      2.85 o 
   5  11  10       12.91       12.95      4.33 o 
  -7  12  10        4.08        9.72      4.79 o 
  -6  12  10       24.22       25.82      3.99 o 
  -5  12  10       53.89       56.88      5.13 o 
  -4  12  10        6.93        8.87      4.65 o 
  -3  12  10       14.95        9.84      4.84 o 
  -2  12  10       39.82       40.80      4.68 o 
  -1  12  10       12.76       11.12      4.69 o 
   0  12  10       28.23       33.21      4.50 o 
   1  12  10       25.20       20.66      5.09 o 
   2  12  10       87.15       89.85      4.55 o 
   3  12  10      226.17      237.47      6.54 o 
   4  12  10       44.14       47.80      4.20 o 
  -6  13  10        1.06        2.61      5.73 o 
  -5  13  10      291.31      356.95     22.33 o 
  -4  13  10       11.36       12.98      5.51 o 
  -3  13  10      258.62      266.82      8.26 o 
  -2  13  10       92.34       94.06      4.85 o 
  -1  13  10      138.36      124.84      5.97 o 
   0  13  10        5.61        5.41      3.73 o 
   1  13  10      179.03      170.97      5.73 o 
   2  13  10        4.05        3.66      3.76 o 
   3  13  10        1.20       -0.79      4.69 o 
  -5  14  10        4.70        2.81      5.72 o 
  -4  14  10        3.64        8.15      6.76 o 
  -3  14  10       46.40       47.39      4.20 o 
  -2  14  10        2.71        0.52      4.94 o 
  -1  14  10      125.59      126.75      5.84 o 
   0  14  10        7.81        7.30      4.77 o 
   1  14  10       67.12       61.48      6.38 o 
   2  14  10       12.13        9.35      3.61 o 
   3  14  10       42.39       39.07      5.71 o 
  -4  15  10       73.66      107.36      6.90 o 
  -3  15  10       24.18       28.86      6.39 o 
  -2  15  10       23.01       32.59      4.36 o 
  -1  15  10      117.27      130.14      5.96 o 
   0  15  10       72.17       71.05      5.56 o 
   1  15  10       26.26       25.30      4.75 o 
   2  15  10       19.57       24.40      5.50 o 
  -3  16  10        2.91        3.70      3.72 o 
  -7   0  11       75.31       54.74     11.38 o 
  -5   0  11     1445.39     1455.26     27.11 o 
  -1   0  11     2611.65     2570.46     31.28 o 
   1   0  11     1383.84     1351.58     23.28 o 
   3   0  11     1033.29      963.17     78.58 o 
   5   0  11      188.66      198.25     11.31 o 
  -9   1  11       99.44       98.62      7.33 o 
  -8   1  11       13.31        6.21      5.43 o 
  -7   1  11      367.78      364.91     11.93 o 
  -6   1  11       53.14       43.18      8.32 o 
  -5   1  11      148.30      158.86      9.64 o 
  -4   1  11      424.68      410.01     11.20 o 
  -3   1  11       70.79       74.59      7.96 o 
  -2   1  11      352.90      358.38     11.58 o 
  -1   1  11       36.07       49.59      5.24 o 
   0   1  11      426.84      430.16      7.71 o 
   1   1  11       42.21       40.92      3.96 o 
   2   1  11      198.73      181.25      6.70 o 
   3   1  11       10.67        9.54      5.15 o 
   4   1  11       16.88       17.99      5.18 o 
   5   1  11       20.96       23.06      6.22 o 
   6   1  11       20.59       19.91      3.11 o 
  -9   2  11        0.32       -1.28      5.74 o 
  -8   2  11       46.70       44.10      6.07 o 
  -7   2  11        4.70        5.99      6.71 o 
  -6   2  11      404.41      389.99     11.99 o 
  -5   2  11       53.31       52.20      6.05 o 
  -4   2  11      441.54      466.84     14.01 o 
  -3   2  11      134.73      115.07      9.27 o 
  -2   2  11     1639.51     1662.32     23.30 o 
  -1   2  11      109.73       89.54      5.88 o 
   0   2  11     3194.89     3373.10     67.33 o 
   1   2  11        9.50       10.14      4.02 o 
   2   2  11      730.18      712.42     14.56 o 
   3   2  11       70.69       58.18      5.82 o 
   4   2  11      744.88      696.45     13.85 o 
   5   2  11       12.01        8.89      5.67 o 
   6   2  11       23.60       25.97      3.77 o 
  -9   3  11       21.90       13.52      6.24 o 
  -8   3  11       68.25       62.57      5.26 o 
  -7   3  11        5.11       -1.98      6.83 o 
  -6   3  11      148.06      149.63      7.37 o 
  -5   3  11      238.99      239.21     13.36 o 
  -4   3  11      712.84      722.39     15.82 o 
  -3   3  11        6.55        8.66      8.08 o 
  -2   3  11      112.33       97.22      9.48 o 
  -1   3  11       31.60       43.58      5.36 o 
   0   3  11      159.74      179.90      6.06 o 
   1   3  11      478.35      467.88      6.71 o 
   2   3  11      152.87      150.24      5.24 o 
   3   3  11        0.47        3.53      4.14 o 
   4   3  11      186.37      171.48      7.18 o 
   5   3  11        2.83        4.55      3.91 o 
   6   3  11       43.41       44.32      3.87 o 
  -9   4  11        1.16       -1.06      5.87 o 
  -8   4  11        0.88        3.67      4.18 o 
  -7   4  11       38.20       37.87      6.89 o 
  -6   4  11        4.64        1.54      5.56 o 
  -5   4  11       65.07       61.68      6.15 o 
  -4   4  11      769.31      831.59     17.43 o 
  -3   4  11      380.38      394.91     10.59 o 
  -2   4  11     4504.61     4631.24     42.30 o 
  -1   4  11     1710.97     1750.52    117.39 o 
   0   4  11      699.25      723.69     13.56 o 
   1   4  11     1242.57     1221.84     11.75 o 
   2   4  11      577.99      565.58      7.97 o 
   3   4  11      103.79      103.16      4.91 o 
   4   4  11      205.76      195.85      6.54 o 
   5   4  11       91.63       93.52      4.90 o 
   6   4  11       48.27       50.04      3.81 o 
  -9   5  11       59.29       58.88      6.41 o 
  -8   5  11        0.98        1.07      4.18 o 
  -7   5  11       64.31       59.39      5.51 o 
  -6   5  11       46.41       34.10      4.99 o 
  -5   5  11       12.10       11.40      5.62 o 
  -4   5  11      778.09      771.16     14.48 o 
  -3   5  11        3.29        1.83      4.95 o 
  -2   5  11      206.87      203.96     10.62 o 
  -1   5  11      216.94      224.55      5.39 o 
   0   5  11       59.33       60.03      5.16 o 
   1   5  11      161.59      164.60      6.35 o 
   2   5  11       16.72       19.19      4.33 o 
   3   5  11      136.54      142.55      5.47 o 
   4   5  11        5.99        5.35      4.62 o 
   5   5  11      248.13      263.82      6.12 o 
   6   5  11        2.43        3.08      4.38 o 
  -9   6  11       20.00       15.50      4.99 o 
  -8   6  11       29.62       24.53      4.35 o 
  -7   6  11       16.31       18.78      4.87 o 
  -6   6  11      127.97      123.48      6.73 o 
  -5   6  11       20.54       19.63      5.56 o 
  -4   6  11       64.87       57.98      5.90 o 
  -3   6  11      501.09      529.27     11.04 o 
  -2   6  11       31.81       28.29      4.71 o 
  -1   6  11      473.60      468.30      9.54 o 
   0   6  11        9.47        5.29      4.56 o 
   1   6  11      454.99      459.67      8.69 o 
   2   6  11      167.46      167.42      5.02 o 
   3   6  11       76.40       77.42      4.94 o 
   4   6  11       32.80       34.77      4.67 o 
   5   6  11       16.27       11.95      3.78 o 
   6   6  11        8.80       10.28      3.99 o 
  -9   7  11       10.17        9.98      2.61 o 
  -8   7  11       63.34       65.24      5.60 o 
  -7   7  11        8.09       11.29      4.93 o 
  -6   7  11        4.93       10.19      6.29 o 
  -5   7  11      165.04      139.75      8.47 o 
  -4   7  11       62.93       60.75      7.35 o 
  -3   7  11      973.58      987.66     16.01 o 
  -2   7  11        1.18        6.11      5.65 o 
  -1   7  11        4.67        5.12      5.24 o 
   0   7  11       30.03       24.13      6.13 o 
   1   7  11        0.09       -0.89      4.40 o 
   2   7  11        0.97        1.07      3.90 o 
   3   7  11      230.43      237.66      6.25 o 
   4   7  11      328.52      342.40      8.14 o 
   5   7  11       41.31       43.12      4.70 o 
   6   7  11      107.06      115.86      4.41 o 
  -8   8  11      148.25      153.52     17.53 o 
  -7   8  11        2.18        4.58      4.44 o 
  -6   8  11      157.67      133.01      6.66 o 
  -5   8  11       68.36       57.80      7.07 o 
  -4   8  11      704.78      670.61     13.41 o 
  -3   8  11      257.65      240.58     10.15 o 
  -2   8  11      396.17      394.31      9.68 o 
  -1   8  11      140.82      117.06      7.01 o 
   0   8  11      345.51      332.50     14.89 o 
   1   8  11        0.72       -1.34      4.17 o 
   2   8  11     1039.92     1075.21     27.70 o 
   3   8  11        0.86        1.80      3.69 o 
   4   8  11      324.31      349.53      9.78 o 
   5   8  11       21.64       26.75      4.12 o 
  -8   9  11       12.73       19.28      3.72 o 
  -7   9  11       21.47       27.85      3.75 o 
  -6   9  11       60.50       55.32      4.67 o 
  -5   9  11       42.38       43.17      4.85 o 
  -4   9  11       48.40       54.08      4.78 o 
  -3   9  11        2.74        1.24      5.18 o 
  -2   9  11       10.68       11.39      4.10 o 
  -1   9  11      116.14       93.51      5.96 o 
   0   9  11        4.21        4.55      5.56 o 
   1   9  11       13.83       13.86      4.16 o 
   2   9  11        3.04        2.68      3.99 o 
   3   9  11        2.30        2.47      3.88 o 
   4   9  11       55.51       60.57      3.63 o 
   5   9  11        6.82       11.62      3.97 o 
  -7  10  11      120.08      112.73      6.01 o 
  -6  10  11       87.04       86.63      6.64 o 
  -5  10  11      130.45      127.94      5.68 o 
  -4  10  11      113.90      103.05      5.14 o 
  -3  10  11      684.03      650.33     16.93 o 
  -2  10  11       79.07       86.52      4.96 o 
  -1  10  11      324.69      320.39      6.94 o 
   0  10  11      190.19      166.94      6.62 o 
   1  10  11      164.53      160.72      5.70 o 
   2  10  11      319.08      301.06      6.10 o 
   3  10  11      189.41      206.24      5.34 o 
   4  10  11       33.45       32.70      2.95 o 
   5  10  11       18.51       23.09      4.48 o 
  -7  11  11       47.10       53.64      6.26 o 
  -6  11  11       11.43       12.12      4.08 o 
  -5  11  11      224.44      256.52      8.02 o 
  -4  11  11      252.54      243.21      7.07 o 
  -3  11  11      270.35      294.72      7.73 o 
  -2  11  11       75.95       75.13      4.99 o 
  -1  11  11        0.21       -1.00      4.31 o 
   0  11  11       55.92       48.74      5.34 o 
   1  11  11       11.10        8.93      4.59 o 
   2  11  11        0.79        1.68      3.64 o 
   3  11  11        9.26        7.54      3.00 o 
   4  11  11       18.47       19.00      5.86 o 
  -6  12  11       18.89       20.53      6.32 o 
  -5  12  11       39.92       44.14      5.67 o 
  -4  12  11       85.35       75.03      6.23 o 
  -3  12  11      275.59      280.31      7.20 o 
  -2  12  11       90.11       94.06      4.88 o 
  -1  12  11      202.76      214.70      6.83 o 
   0  12  11        3.88        6.16      4.67 o 
   1  12  11      158.48      155.16      5.79 o 
   2  12  11        5.84        7.00      3.80 o 
   3  12  11       33.44       38.56      5.16 o 
   4  12  11       18.34       20.89      4.00 o 
  -6  13  11      108.54      114.79      5.92 o 
  -5  13  11        0.45        2.62      5.71 o 
  -4  13  11      133.54      154.92      6.60 o 
  -3  13  11        1.06       -0.04      3.88 o 
  -2  13  11       15.97       17.03      4.21 o 
  -1  13  11       52.73       49.82      4.26 o 
   0  13  11        3.24        4.85      4.24 o 
   1  13  11       36.24       34.93      3.95 o 
   2  13  11        9.53       12.29      3.65 o 
   3  13  11        5.61        6.26      3.39 o 
  -5  14  11        2.89        7.73      4.35 o 
  -4  14  11       58.10       61.97      6.64 o 
  -3  14  11       19.86       13.97      4.19 o 
  -2  14  11      247.91      268.86      5.96 o 
  -1  14  11        8.54        7.21      4.13 o 
   0  14  11      119.61      129.95      5.50 o 
   1  14  11        3.53        5.87      6.81 o 
   2  14  11       15.82       20.08      5.75 o 
  -3  15  11        1.56        7.65      4.36 o 
  -2  15  11        1.66        3.47      4.92 o 
  -1  15  11       10.82       10.38      3.65 o 
   0  15  11        0.03        2.50      3.74 o 
   1  15  11       29.30       29.74      5.20 o 
  -8   0  12       12.09       12.60      7.62 o 
  -6   0  12      123.90      138.97     13.05 o 
  -4   0  12       21.13       32.13     10.55 o 
   0   0  12     1390.90     1386.87     22.04 o 
   2   0  12       24.27       22.87     10.02 o 
   4   0  12      171.88      143.71     11.70 o 
   6   0  12      138.00      138.88      7.08 o 
  -9   1  12        2.58       -5.03      5.03 o 
  -8   1  12       16.07       15.23      5.33 o 
  -7   1  12       46.63       38.78      7.77 o 
  -6   1  12       43.74       48.06     10.08 o 
  -5   1  12       18.72       24.58      7.18 o 
  -4   1  12       29.08       34.95      7.16 o 
  -3   1  12        2.37       -0.16      6.59 o 
  -2   1  12       11.70       23.42      6.38 o 
   0   1  12      273.87      292.46      8.53 o 
   1   1  12      570.02      584.59     12.05 o 
   2   1  12      491.28      452.66     11.52 o 
   3   1  12      285.17      276.75     16.68 o 
   4   1  12      416.52      411.17     12.85 o 
   5   1  12       21.70       27.13      4.51 o 
   6   1  12      181.80      186.95      4.67 o 
  -9   2  12       12.48       13.76      5.30 o 
  -8   2  12        6.77        5.59      5.36 o 
  -7   2  12      221.26      212.86     10.23 o 
  -6   2  12       14.53       14.17      7.93 o 
  -5   2  12      721.74      701.67     26.33 o 
  -4   2  12       38.43       43.33      5.84 o 
  -3   2  12       71.77       71.71      5.62 o 
  -2   2  12       42.15       62.11      7.91 o 
  -1   2  12      551.93      564.76     10.58 o 
   0   2  12       14.03        9.99      4.36 o 
   1   2  12      286.40      264.87      8.68 o 
   2   2  12        1.55        4.02      4.30 o 
   3   2  12      429.85      395.76      7.57 o 
   4   2  12        0.64        2.44      4.09 o 
   5   2  12       46.00       42.51      5.07 o 
   6   2  12        6.04        2.89      2.74 o 
  -9   3  12       24.12       27.56      5.60 o 
  -8   3  12        1.87        6.04      5.55 o 
  -7   3  12       21.88       24.39      6.69 o 
  -6   3  12        1.28        6.63      5.85 o 
  -5   3  12        0.74        5.28      5.76 o 
  -4   3  12      399.17      399.23     11.29 o 
  -3   3  12        1.08        3.49      4.86 o 
  -2   3  12        6.68        8.93      7.24 o 
  -1   3  12      169.60      186.72      6.62 o 
   0   3  12      333.43      287.29     10.57 o 
   1   3  12      386.39      379.79      8.70 o 
   2   3  12      120.70      110.19      4.83 o 
   3   3  12      210.72      208.58      6.32 o 
   4   3  12       23.62       19.43      4.22 o 
   5   3  12      143.52      143.44      7.25 o 
   6   3  12        2.03        0.29      2.57 o 
  -9   4  12       63.16       57.19      5.88 o 
  -8   4  12       27.86       22.99      5.52 o 
  -7   4  12       69.59       75.81      6.98 o 
  -6   4  12      323.57      341.12     14.90 o 
  -5   4  12      280.91      293.36      8.82 o 
  -4   4  12       72.27       66.58      6.45 o 
  -3   4  12      844.41      938.52     16.21 o 
  -2   4  12      589.37      632.84     19.49 o 
  -1   4  12     1638.07     1609.52     15.23 o 
   0   4  12      461.40      443.38      7.60 o 
   1   4  12      333.16      350.40      8.69 o 
   2   4  12       35.22       34.73      4.41 o 
   3   4  12        2.88        2.85      4.41 o 
   4   4  12        2.50        3.35      4.25 o 
   5   4  12       57.01       53.06      4.66 o 
   6   4  12        1.78        1.30      3.23 o 
  -9   5  12        4.89        5.75      4.37 o 
  -8   5  12       26.89       29.82      5.45 o 
  -7   5  12        5.94        4.17      4.71 o 
  -6   5  12        4.75       -0.46      4.52 o 
  -5   5  12       40.13       32.20      5.73 o 
  -4   5  12      267.34      305.38     12.58 o 
  -3   5  12      273.62      254.65      8.16 o 
  -2   5  12       95.26       82.57      5.13 o 
  -1   5  12       65.89       47.93      4.95 o 
   0   5  12      707.35      669.65      9.26 o 
   1   5  12      155.06      154.04      5.92 o 
   2   5  12       55.09       59.13      4.49 o 
   3   5  12       42.69       40.58      4.16 o 
   4   5  12      419.00      419.62      7.41 o 
   5   5  12      103.71      101.98      4.20 o 
   6   5  12      168.39      165.24      4.45 o 
  -8   6  12       89.63       88.84      5.75 o 
  -7   6  12       16.07       14.15      4.54 o 
  -6   6  12      107.91      113.04      6.61 o 
  -5   6  12        1.86        7.93      5.52 o 
  -4   6  12      383.88      363.34      8.70 o 
  -3   6  12        4.72        9.27      5.44 o 
  -2   6  12      838.41      808.24     17.40 o 
  -1   6  12       68.77       74.20      6.32 o 
   0   6  12       53.19       50.55      5.08 o 
   1   6  12       25.92       22.22      4.17 o 
   2   6  12       79.01       74.21      4.24 o 
   3   6  12        6.14        6.44      3.94 o 
   4   6  12       54.77       58.27      4.58 o 
   5   6  12        0.87        3.97      3.07 o 
  -8   7  12       14.77       13.27      6.09 o 
  -7   7  12        1.56        4.71      4.27 o 
  -6   7  12       16.47       13.41      5.98 o 
  -5   7  12       27.65       30.20      5.35 o 
  -4   7  12       22.03       22.29      6.53 o 
  -3   7  12       58.86       63.72      5.44 o 
  -2   7  12      190.19      188.31      7.71 o 
  -1   7  12        9.65        8.95      5.45 o 
   0   7  12       44.13       48.62      5.27 o 
   1   7  12      249.78      243.97      6.15 o 
   2   7  12      100.35      108.13      4.52 o 
   3   7  12      348.74      376.32      8.25 o 
   4   7  12       34.80       35.96      4.13 o 
   5   7  12      360.23      372.39      7.64 o 
  -8   8  12        8.04       13.32      3.72 o 
  -7   8  12      358.10      348.63      9.25 o 
  -6   8  12        0.62        4.99      4.41 o 
  -5   8  12      195.11      192.00      6.89 o 
  -4   8  12      121.78      122.08      6.14 o 
  -3   8  12      594.67      634.42     10.27 o 
  -2   8  12      147.53      130.29      6.89 o 
  -1   8  12      635.85      612.20     11.06 o 
   0   8  12       19.84       14.31      4.88 o 
   1   8  12      624.41      611.16      9.35 o 
   2   8  12      110.42      108.80      4.99 o 
   3   8  12      230.15      249.12      9.82 o 
   4   8  12       45.79       50.46      4.54 o 
   5   8  12        2.54        4.59      3.49 o 
  -8   9  12       15.13       13.37      4.15 o 
  -7   9  12        1.82       -0.94      3.15 o 
  -6   9  12        0.06       -0.38      3.65 o 
  -5   9  12       15.58       12.42      4.20 o 
  -4   9  12        0.08        1.11      4.85 o 
  -3   9  12       22.23       17.76      4.32 o 
  -2   9  12        3.11        5.37      4.94 o 
  -1   9  12       40.84       33.68      4.95 o 
   0   9  12      171.69      158.82      6.42 o 
   1   9  12      171.97      176.23     10.57 o 
   2   9  12       72.45       81.85      5.09 o 
   3   9  12      246.26      270.54      6.04 o 
   4   9  12        5.46        6.47      3.53 o 
   5   9  12       70.79       73.15      4.75 o 
  -7  10  12       90.95       86.59      4.48 o 
  -6  10  12      115.25      118.72      4.54 o 
  -5  10  12       59.08       57.61      4.36 o 
  -4  10  12      313.72      330.70     12.44 o 
  -3  10  12       80.81       75.15      5.56 o 
  -2  10  12      445.55      450.78     13.07 o 
  -1  10  12      246.85      234.17     12.44 o 
   0  10  12      174.17      178.86      6.54 o 
   1  10  12     1003.52      931.82     11.66 o 
   2  10  12       18.96       17.69      4.00 o 
   3  10  12       77.23       80.13      5.07 o 
   4  10  12        6.86        7.61      5.44 o 
  -7  11  12        0.19       -0.67      3.90 o 
  -6  11  12       19.30       21.15      6.19 o 
  -5  11  12       18.92       19.29      5.26 o 
  -4  11  12        2.14        8.66      4.23 o 
  -3  11  12       20.97       14.97      4.59 o 
  -2  11  12       55.97       48.32      4.31 o 
  -1  11  12      311.05      270.00      7.72 o 
   0  11  12      271.35      259.37      6.68 o 
   1  11  12        4.26        3.05      4.09 o 
   2  11  12      229.67      248.79      6.84 o 
   3  11  12       13.41       13.83      4.51 o 
   4  11  12       23.89       22.53      4.21 o 
  -6  12  12       52.76       52.47      5.51 o 
  -5  12  12      112.31      130.42      6.44 o 
  -4  12  12      179.94      187.31      5.36 o 
  -3  12  12      112.99      110.13      5.19 o 
  -2  12  12      246.44      273.84      6.48 o 
  -1  12  12       17.86       19.28      5.24 o 
   0  12  12      123.22      140.47      5.13 o 
   1  12  12       43.59       37.06      4.13 o 
   2  12  12       62.80       71.87      5.90 o 
   3  12  12        3.21        2.24      3.37 o 
  -5  13  12       10.19       11.06      4.72 o 
  -4  13  12        0.36       -2.55      5.07 o 
  -3  13  12       56.66       61.27      5.55 o 
  -2  13  12        0.27        0.69      3.02 o 
  -1  13  12      125.51      114.49      6.52 o 
   0  13  12        9.07       10.38      4.06 o 
   1  13  12       95.47      103.88      5.16 o 
   2  13  12       56.61       59.40      3.23 o 
  -4  14  12       19.54       19.01      4.01 o 
  -3  14  12      153.93      150.28      4.49 o 
  -2  14  12        1.52        2.46      3.09 o 
  -1  14  12      126.14      118.70      7.15 o 
   0  14  12       16.79       22.20      4.38 o 
   1  14  12       14.06       10.92      3.38 o 
  -1  15  12       25.69       26.14      4.47 o 
   0  15  12       20.53       19.47      3.97 o 
  -7   0  13       38.26       34.66     10.69 o 
  -5   0  13       11.40       28.40     11.02 o 
  -3   0  13      340.23      339.17     15.28 o 
   1   0  13       91.32       86.12     10.16 o 
   3   0  13        0.11        7.96      9.07 o 
   5   0  13      146.14      154.03      8.84 o 
  -8   1  13        0.80        1.27      4.71 o 
  -7   1  13       70.24       57.41      8.30 o 
  -6   1  13        4.00        2.20      7.68 o 
  -5   1  13      260.08      250.21     10.28 o 
  -4   1  13        8.16        7.57      7.14 o 
  -3   1  13       95.89      102.40      8.25 o 
  -1   1  13       37.91       50.08      8.14 o 
   0   1  13       90.95       85.63      6.42 o 
   1   1  13      271.72      249.96      9.21 o 
   2   1  13      184.10      165.12      8.59 o 
   3   1  13      827.79      789.18     39.13 o 
   4   1  13       44.88       43.42      5.94 o 
   5   1  13      153.80      147.92      5.89 o 
   6   1  13       10.50       12.82      3.68 o 
  -9   2  13       39.99       37.41      4.50 o 
  -8   2  13       51.27       44.63      5.31 o 
  -7   2  13        1.36        2.94      7.00 o 
  -6   2  13      167.24      169.04      9.61 o 
  -5   2  13      106.97      108.20      8.95 o 
  -4   2  13      135.98      128.39      6.66 o 
  -3   2  13       80.08       82.94      5.83 o 
  -2   2  13      324.23      307.68     12.15 o 
  -1   2  13      739.77      689.99     16.58 o 
   0   2  13        5.20        6.52      7.96 o 
   1   2  13      447.19      408.47     16.10 o 
   2   2  13       26.88       23.04      4.78 o 
   3   2  13       17.98       14.18      4.02 o 
   4   2  13        8.05        5.44      3.91 o 
   5   2  13        3.53        3.22      3.38 o 
   6   2  13       33.66       27.33      3.80 o 
  -9   3  13        0.66       -0.49      3.90 o 
  -8   3  13        0.08        3.85      4.65 o 
  -7   3  13      115.90      111.10     12.34 o 
  -6   3  13        2.58        6.18      5.52 o 
  -5   3  13       43.42       46.83      6.43 o 
  -4   3  13      102.62      122.21      6.83 o 
  -3   3  13      128.37      137.80      6.69 o 
  -2   3  13       86.16       81.45      9.07 o 
  -1   3  13      396.76      355.72     13.36 o 
   0   3  13       37.17       34.06      5.07 o 
   1   3  13       35.50       44.69      4.42 o 
   2   3  13       59.52       64.41      4.84 o 
   3   3  13       64.90       76.43      4.82 o 
   4   3  13      168.14      176.08      5.17 o 
   5   3  13       19.89       16.23      3.44 o 
  -9   4  13        1.22        2.05      3.77 o 
  -8   4  13       25.35       25.75      5.08 o 
  -7   4  13       79.25       78.79      6.17 o 
  -6   4  13       98.41      106.95      6.53 o 
  -5   4  13      194.78      218.42      7.94 o 
  -4   4  13      175.95      172.02     13.48 o 
  -3   4  13      243.51      271.79      9.77 o 
  -2   4  13      353.42      329.39     17.26 o 
  -1   4  13      146.28      125.90      6.12 o 
   0   4  13       74.03       78.44      4.87 o 
   1   4  13      471.38      475.48      7.96 o 
   2   4  13        4.30        2.60      4.26 o 
   3   4  13        5.78        8.14      4.05 o 
   4   4  13       28.29       27.33      4.05 o 
   5   4  13       18.90       19.47      3.33 o 
  -8   5  13        1.92        3.11      4.15 o 
  -7   5  13        0.37        0.88      4.40 o 
  -6   5  13       31.75       29.93      4.73 o 
  -5   5  13      180.71      199.46      8.24 o 
  -4   5  13        1.50        4.75      4.45 o 
  -3   5  13     1603.25     1583.53     37.88 o 
  -2   5  13       21.24       21.41      4.06 o 
  -1   5  13      545.37      482.86     12.45 o 
   0   5  13       72.82       74.00      5.34 o 
   1   5  13      348.41      342.50      7.26 o 
   2   5  13      195.78      197.46      6.50 o 
   3   5  13       98.10      105.61      5.24 o 
   4   5  13       12.29       11.48      3.67 o 
   5   5  13      239.70      234.31      7.06 o 
  -8   6  13        1.96        1.80      5.63 o 
  -7   6  13      107.28      106.09      5.22 o 
  -6   6  13       44.81       45.33      5.46 o 
  -5   6  13      167.04      157.21      6.79 o 
  -4   6  13       67.36       69.64      5.80 o 
  -3   6  13      203.14      180.46      8.74 o 
  -2   6  13      127.41      126.58      5.69 o 
  -1   6  13      100.67       92.57      6.41 o 
   0   6  13        5.38        7.41      4.53 o 
   1   6  13       19.19       18.37      4.12 o 
   2   6  13        6.26        8.87      3.98 o 
   3   6  13       13.67        9.64      4.22 o 
   4   6  13      115.78      109.12      4.30 o 
   5   6  13        0.42        4.58      4.72 o 
  -8   7  13        2.88        2.56      3.36 o 
  -7   7  13       38.87       35.75      4.36 o 
  -6   7  13        5.89        6.60      5.46 o 
  -5   7  13      269.17      263.22      8.17 o 
  -4   7  13      136.19      159.62      6.60 o 
  -3   7  13      316.88      331.50     22.13 o 
  -2   7  13       35.85       34.64      4.84 o 
  -1   7  13      481.58      511.69     16.34 o 
   0   7  13      433.06      398.53     10.39 o 
   1   7  13      593.63      601.90      8.21 o 
   2   7  13      436.52      449.60      8.42 o 
   3   7  13      229.86      236.92      5.77 o 
   4   7  13      120.25      124.40      4.86 o 
   5   7  13       18.36       21.05      4.13 o 
  -8   8  13       71.57       67.69      3.27 o 
  -7   8  13       13.84       15.88      3.70 o 
  -6   8  13      126.04      124.76      5.09 o 
  -5   8  13       15.09       15.19      3.81 o 
  -4   8  13      342.63      338.42      9.55 o 
  -3   8  13       47.77       40.00     10.01 o 
  -2   8  13      337.04      323.81      8.44 o 
  -1   8  13       81.54       71.77      6.13 o 
   0   8  13      194.14      188.13      6.27 o 
   1   8  13       42.65       43.77      4.68 o 
   2   8  13        3.79        5.64      3.88 o 
   3   8  13        1.44        7.69      4.00 o 
   4   8  13       12.90       12.17      3.89 o 
  -7   9  13        0.20       -1.13      3.71 o 
  -6   9  13        4.53        3.06      3.32 o 
  -5   9  13        7.16        7.79      3.68 o 
  -4   9  13       29.29       24.55      4.87 o 
  -3   9  13        1.62        3.69      4.50 o 
  -2   9  13      148.18      147.61      7.15 o 
  -1   9  13       57.75       59.02      5.23 o 
   0   9  13      352.92      324.83      7.26 o 
   1   9  13        8.22        9.16      4.31 o 
   2   9  13      311.78      324.08      6.72 o 
   3   9  13        1.95        1.85      4.74 o 
   4   9  13       28.26       33.61      5.38 o 
  -7  10  13       31.00       35.42      4.43 o 
  -6  10  13        8.51        6.33      3.33 o 
  -5  10  13      139.21      142.81      6.44 o 
  -4  10  13      106.90      109.92      6.35 o 
  -3  10  13      148.01      151.06      8.34 o 
  -2  10  13      239.58      216.76      7.27 o 
  -1  10  13      137.54      123.40      6.71 o 
   0  10  13       48.80       60.04      6.16 o 
   1  10  13       91.97       96.91      4.86 o 
   2  10  13       93.63       99.74      5.07 o 
   3  10  13        5.90        7.63      6.26 o 
  -6  11  13       12.22       14.89      4.78 o 
  -5  11  13        6.74        2.54      4.01 o 
  -4  11  13        0.17        3.09      3.58 o 
  -3  11  13      240.81      228.84      8.07 o 
  -2  11  13        1.02        1.73      5.55 o 
  -1  11  13      125.43      116.34      5.96 o 
   0  11  13       16.03       18.23      4.13 o 
   1  11  13      320.36      311.99      6.79 o 
   2  11  13       13.01       15.54      2.95 o 
   3  11  13      157.54      167.12      7.00 o 
  -5  12  13       85.76       90.54      5.69 o 
  -4  12  13       11.19       11.82      3.41 o 
  -3  12  13      104.00      104.05      7.65 o 
  -2  12  13       64.03       62.91      5.14 o 
  -1  12  13       10.47       11.43      4.31 o 
   0  12  13        1.97        2.21      3.92 o 
   1  12  13       50.09       50.35      3.50 o 
   2  12  13       28.03       35.53      4.21 o 
  -4  13  13      106.12       99.68      4.97 o 
  -3  13  13       70.11       45.65     31.73 o 
  -2  13  13      164.07      173.10      6.07 o 
  -1  13  13        1.45        3.19      4.14 o 
   0  13  13       88.32       83.35      4.94 o 
   1  13  13       24.88       16.33      3.34 o 
  -2  14  13       35.33       41.41      5.10 o 
  -1  14  13        2.20        1.79      4.50 o 
   0  14  13       14.64       14.47      3.90 o 
  -8   0  14       37.18       37.29      6.23 o 
  -6   0  14       29.08       33.67     10.96 o 
  -4   0  14      286.42      262.17     14.18 o 
   0   0  14       76.25       82.71      8.90 o 
   2   0  14        8.46        9.02      8.03 o 
   4   0  14       37.93       34.34      8.01 o 
  -8   1  14       58.84       42.78      4.98 o 
  -7   1  14        7.76        9.60      7.45 o 
  -6   1  14       80.39       78.38      8.26 o 
  -5   1  14        6.83       11.09      7.62 o 
  -4   1  14        9.48        9.05      7.53 o 
  -3   1  14       39.09       31.62      6.75 o 
  -1   1  14      103.49      104.81      9.09 o 
   0   1  14      103.37       97.47      6.76 o 
   1   1  14       38.14       29.93      6.42 o 
   2   1  14      126.28       93.58      9.21 o 
   3   1  14       17.06       15.27      5.99 o 
   4   1  14      211.45      189.83      7.05 o 
   5   1  14        1.62        4.52      3.45 o 
  -8   2  14       21.14       22.97      4.57 o 
  -7   2  14      220.54      249.14      9.62 o 
  -6   2  14      102.17      105.66      8.93 o 
  -5   2  14      148.71      155.37      9.01 o 
  -4   2  14       19.64       10.80      6.89 o 
  -3   2  14       54.03       42.65      7.46 o 
  -2   2  14        3.98        5.24      9.38 o 
  -1   2  14       87.15      101.65      9.51 o 
   0   2  14       22.44        5.21      7.65 o 
   1   2  14       50.48       39.20      8.36 o 
   2   2  14       17.02       16.19      6.29 o 
   3   2  14       18.38       14.18      5.84 o 
   4   2  14       39.60       38.74      5.40 o 
   5   2  14       46.15       43.60      3.72 o 
  -8   3  14        0.10        0.88      4.13 o 
  -7   3  14       41.76       37.60      6.43 o 
  -6   3  14        0.29       -4.03      7.08 o 
  -5   3  14      163.28      178.45      9.48 o 
  -4   3  14       16.23       14.03      5.39 o 
  -3   3  14       95.26      116.75      6.48 o 
  -2   3  14       31.02       27.21      6.23 o 
  -1   3  14       47.02       31.87      8.92 o 
   0   3  14       71.70       74.14      9.48 o 
   1   3  14       14.33       12.79      4.72 o 
   2   3  14        3.95        4.70      3.79 o 
   3   3  14       20.33       22.91      3.87 o 
   4   3  14        0.41        3.14      3.71 o 
   5   3  14       30.14       25.52      3.31 o 
  -8   4  14       89.27       98.55      7.30 o 
  -7   4  14       12.06        1.93      6.70 o 
  -6   4  14      165.67      204.21      7.09 o 
  -5   4  14        3.52        4.91      5.24 o 
  -4   4  14      222.91      223.67      9.09 o 
  -3   4  14      159.56      170.28      6.96 o 
  -2   4  14      180.74      169.03      6.78 o 
  -1   4  14       38.37       32.09      5.96 o 
   0   4  14      133.64      137.41      7.40 o 
   1   4  14       11.85       11.13      3.98 o 
   2   4  14       32.52       38.76      4.30 o 
   3   4  14      166.66      180.53      6.01 o 
   4   4  14       50.51       51.74      4.06 o 
   5   4  14       13.03       15.59      2.81 o 
  -8   5  14        8.72        9.12      5.36 o 
  -7   5  14        7.92        6.01      4.66 o 
  -6   5  14      116.12      130.50      5.26 o 
  -5   5  14      212.75      218.90      7.52 o 
  -4   5  14      715.95      816.93     18.69 o 
  -3   5  14       17.50       21.56      6.17 o 
  -2   5  14      965.56      946.97     20.08 o 
  -1   5  14       70.25       78.21      6.58 o 
   0   5  14      250.31      246.37      6.43 o 
   1   5  14        1.22        5.27      3.80 o 
   2   5  14       50.88       57.45      4.32 o 
   3   5  14       35.14       33.95      3.88 o 
   4   5  14      165.50      177.44      4.90 o 
  -8   6  14       28.36       31.73      3.31 o 
  -7   6  14        7.24        9.06      3.66 o 
  -6   6  14       62.67       68.97      4.99 o 
  -5   6  14       21.06       20.06      4.02 o 
  -4   6  14       63.24       79.62      7.34 o 
  -3   6  14      339.56      315.34     10.16 o 
  -2   6  14       25.70       26.52      5.05 o 
  -1   6  14       22.26       17.07      5.19 o 
   0   6  14        0.50        0.07      4.41 o 
   1   6  14       40.07       35.53      3.99 o 
   2   6  14       10.26       11.21      3.92 o 
   3   6  14        8.02        4.18      3.48 o 
   4   6  14        7.54        9.26      3.83 o 
  -8   7  14       40.76       30.59      4.05 o 
  -7   7  14       15.06       19.46      4.32 o 
  -6   7  14       49.32       49.81      4.33 o 
  -5   7  14        4.60        5.44      3.63 o 
  -4   7  14      395.81      413.23     32.99 o 
  -3   7  14      264.76      271.56     35.78 o 
  -2   7  14      584.33      626.58     12.56 o 
  -1   7  14      305.38      305.36      6.87 o 
   0   7  14      480.22      475.67      9.26 o 
   1   7  14      439.58      429.08      9.03 o 
   2   7  14      343.13      367.58      9.66 o 
   3   7  14       59.87       67.10      4.24 o 
   4   7  14       13.60       10.13      3.14 o 
  -7   8  14       18.40       12.68      3.49 o 
  -6   8  14       12.11       14.16      3.13 o 
  -5   8  14        9.10        6.48      4.01 o 
  -4   8  14       31.40       42.28      8.01 o 
  -3   8  14        9.05        6.00      8.26 o 
  -2   8  14       37.91       27.55      5.35 o 
  -1   8  14        4.03        2.41      4.48 o 
   0   8  14       10.56        3.86      4.27 o 
   1   8  14       77.64       87.12      4.76 o 
   2   8  14        0.04        1.52      5.02 o 
   3   8  14       53.84       51.01      6.92 o 
   4   8  14       69.61       65.38      4.63 o 
  -6   9  14        9.81       13.46      3.95 o 
  -5   9  14       26.94       31.21      3.39 o 
  -4   9  14       21.33       27.37      4.16 o 
  -3   9  14      145.68      148.72      7.91 o 
  -2   9  14        5.42        3.84      5.77 o 
  -1   9  14      240.32      225.70      6.11 o 
   0   9  14       17.21       17.59      4.19 o 
   1   9  14      459.14      458.22      6.89 o 
   2   9  14       36.91       37.52      7.67 o 
   3   9  14      134.41      155.91      7.37 o 
  -6  10  14        8.26       11.47      3.90 o 
  -5  10  14        1.57        5.09      3.85 o 
  -4  10  14        3.67        2.67      3.37 o 
  -3  10  14       43.93       36.96      5.85 o 
  -2  10  14       24.32       31.65      5.89 o 
  -1  10  14        0.97        4.99      4.64 o 
   0  10  14       15.43       11.46      3.84 o 
   1  10  14        0.34        1.33      3.29 o 
   2  10  14       14.84       16.58      6.49 o 
   3  10  14        7.65        8.65      4.35 o 
  -5  11  14        2.12        3.55      3.87 o 
  -4  11  14      105.69      109.66      5.35 o 
  -3  11  14       13.26       17.36      7.38 o 
  -2  11  14       96.09      105.51      6.15 o 
  -1  11  14        8.88       10.20      4.22 o 
   0  11  14      144.05      137.78      4.47 o 
   1  11  14        7.31       11.65      3.35 o 
   2  11  14      193.31      195.08      7.18 o 
  -3  12  14       22.09       20.87      5.81 o 
  -2  12  14        0.15        1.18      4.17 o 
  -1  12  14       55.60       59.32      6.62 o 
   0  12  14       15.71       13.24      5.37 o 
   1  12  14        0.95        2.23      3.55 o 
  -2  13  14       20.74       23.21      5.06 o 
  -1  13  14       93.86      100.42      6.23 o 
   0  13  14        8.13        7.11      3.84 o 
  -7   0  15       34.20       23.79      8.64 o 
  -5   0  15       60.37       68.46     10.59 o 
  -3   0  15      183.54      176.29     12.83 o 
   1   0  15      346.27      343.87     13.27 o 
   3   0  15        7.98       13.06      7.44 o 
  -8   1  15       53.47       45.87      5.55 o 
  -7   1  15       93.14       90.68      6.93 o 
  -6   1  15      198.47      207.80      9.15 o 
  -5   1  15      526.87      519.00     20.24 o 
  -4   1  15        4.38       -0.80      6.90 o 
  -3   1  15      627.60      566.17     12.52 o 
  -2   1  15      183.48      173.18      8.50 o 
  -1   1  15     1349.48     1298.91     21.20 o 
   0   1  15      104.28      108.59      6.79 o 
   1   1  15       11.90       11.17      6.58 o 
   2   1  15        2.03        0.07      5.47 o 
   3   1  15        5.84        8.10      4.97 o 
   4   1  15        1.90       -0.26      4.16 o 
  -8   2  15       68.38       63.03      5.90 o 
  -7   2  15        0.05       -2.00      5.26 o 
  -6   2  15        0.78        2.36      7.04 o 
  -5   2  15        4.74       10.63      7.16 o 
  -4   2  15       14.43       12.57      7.34 o 
  -3   2  15        0.25        1.95      6.77 o 
  -2   2  15       23.40       24.18      6.60 o 
  -1   2  15       92.98      105.07      9.42 o 
   0   2  15      533.29      494.87     15.25 o 
   1   2  15       85.87       79.73      6.74 o 
   2   2  15       27.52       28.31      5.82 o 
   3   2  15       98.89       99.19      6.21 o 
   4   2  15       32.98       43.11      4.26 o 
  -8   3  15       50.71       40.61      5.49 o 
  -7   3  15       54.89       33.62      7.35 o 
  -6   3  15      194.07      216.91      9.02 o 
  -5   3  15       16.39       19.69      7.21 o 
  -4   3  15      181.27      200.26      9.27 o 
  -3   3  15       11.87       13.68      5.03 o 
  -2   3  15      418.65      435.29     11.01 o 
  -1   3  15       47.84       38.65      8.28 o 
   0   3  15       62.38       62.58      9.12 o 
   1   3  15       16.21       11.10      5.81 o 
   2   3  15       28.92       25.42      5.89 o 
   3   3  15       64.59       73.08      5.90 o 
   4   3  15       30.55       29.60      4.07 o 
  -8   4  15        1.96        5.09      4.56 o 
  -7   4  15       22.05       23.84      5.02 o 
  -6   4  15        1.42        0.94      4.64 o 
  -5   4  15       15.98       15.12      5.00 o 
  -4   4  15       74.83       73.20      5.93 o 
  -3   4  15       49.93       51.23      5.63 o 
  -2   4  15      299.48      285.14     26.91 o 
  -1   4  15       54.18       47.02      9.34 o 
   0   4  15      318.26      326.16     13.58 o 
   1   4  15        4.69        1.88      5.06 o 
   2   4  15      172.11      183.34      5.72 o 
   3   4  15        6.90        7.88      3.64 o 
   4   4  15      107.52      110.67      4.45 o 
  -8   5  15        1.82        1.21      4.05 o 
  -7   5  15      153.74      157.60      5.39 o 
  -6   5  15        7.65        8.39      4.05 o 
  -5   5  15      191.87      210.97      5.64 o 
  -4   5  15       90.07      104.97      7.03 o 
  -3   5  15      445.28      487.46     14.82 o 
  -2   5  15       11.14        7.75      6.05 o 
  -1   5  15       46.59       51.95      6.18 o 
   0   5  15       39.44       36.96      4.62 o 
   1   5  15      139.59      150.68      4.76 o 
   2   5  15        5.81        6.38      3.31 o 
   3   5  15       83.55       85.04      4.12 o 
   4   5  15        2.64        4.64      3.95 o 
  -7   6  15       19.21       21.93      3.52 o 
  -6   6  15       13.46        8.70      2.97 o 
  -5   6  15       17.25       20.32      5.69 o 
  -4   6  15        4.50       10.20      5.96 o 
  -3   6  15       75.93       85.74      6.97 o 
  -2   6  15      422.40      412.53     24.00 o 
  -1   6  15        6.56        7.26      4.34 o 
   0   6  15        3.23        1.85      4.14 o 
   1   6  15       13.19       17.59      4.10 o 
   2   6  15        8.23        8.89      3.82 o 
   3   6  15      155.17      166.93      5.14 o 
  -7   7  15       27.63       22.69      5.06 o 
  -6   7  15       46.06       36.88     14.49 o 
  -5   7  15      120.83      134.16      5.36 o 
  -4   7  15       53.52       63.67      6.32 o 
  -3   7  15        6.17        9.62      5.95 o 
  -2   7  15      234.91      245.70     13.95 o 
  -1   7  15       13.43       17.26      3.88 o 
   0   7  15      165.19      161.15      4.91 o 
   1   7  15      250.55      251.63     10.86 o 
   2   7  15      116.04      116.12      5.63 o 
   3   7  15       79.36       76.09      6.01 o 
  -6   8  15        4.74        2.36      2.89 o 
  -5   8  15        5.91        3.37      4.42 o 
  -4   8  15        4.26        4.74      5.12 o 
  -3   8  15       70.07       75.32      6.41 o 
  -2   8  15       77.35       82.00      9.73 o 
  -1   8  15        4.43        4.26      4.28 o 
   0   8  15      105.54      113.42      7.41 o 
   1   8  15        0.42       -1.79      3.53 o 
   2   8  15      138.69      161.70      8.19 o 
   3   8  15        5.36        2.92      3.95 o 
  -5   9  15       14.24       12.70      3.04 o 
  -4   9  15       93.38      107.36      6.12 o 
  -3   9  15       22.09       24.33      7.94 o 
  -2   9  15       97.00      106.89      9.96 o 
  -1   9  15        1.24        4.93      4.96 o 
   0   9  15      134.11      138.08      5.16 o 
   1   9  15        5.56        7.37      3.33 o 
   2   9  15      149.48      157.29      7.25 o 
  -4  10  15        8.46        9.58      5.75 o 
  -3  10  15       25.44       25.11      4.95 o 
  -2  10  15        2.61        0.27      4.92 o 
  -1  10  15       38.72       39.36      6.99 o 
   0  10  15       32.09       24.08      5.14 o 
   1  10  15       65.75       70.89     10.46 o 
   2  10  15       53.60       56.11      4.83 o 
  -4  11  15        9.89       12.81      4.09 o 
  -3  11  15       44.17       54.22      6.53 o 
  -2  11  15        0.63        5.38      5.88 o 
  -1  11  15       61.85       67.91      6.52 o 
   0  11  15       10.40       12.92      4.67 o 
  -3  12  15       23.40       25.24      4.28 o 
  -2  12  15       70.94       75.42      5.66 o 
  -1  12  15        8.31       10.91      4.39 o 
   0  12  15        7.09        7.86      3.38 o 
  -6   0  16       56.55       67.16      9.82 o 
  -4   0  16      109.45      121.74     12.10 o 
  -2   0  16      717.60      682.58     18.27 o 
   0   0  16      855.32      925.71     17.81 o 
   2   0  16      318.48      310.78     11.82 o 
   4   0  16        5.27        3.52      3.86 o 
  -7   1  16       46.12       39.48      6.48 o 
  -6   1  16      186.42      206.15      8.96 o 
  -5   1  16       58.84       64.31      7.60 o 
  -4   1  16      499.21      481.19     11.69 o 
  -3   1  16        1.30        0.09      6.62 o 
  -2   1  16      349.93      334.40      9.82 o 
   0   1  16       56.40       46.95      8.41 o 
   1   1  16        5.09        5.17      5.01 o 
   2   1  16      133.10      138.18     13.36 o 
   3   1  16        1.97        5.13      4.24 o 
   4   1  16       28.75       21.16      2.87 o 
  -7   2  16       10.63       -3.44      3.75 o 
  -6   2  16        0.37       -4.15      5.89 o 
  -5   2  16      189.68      200.25      8.52 o 
  -4   2  16        3.98        2.99      6.58 o 
  -3   2  16      332.25      306.05     13.10 o 
  -2   2  16      189.98      194.41      8.67 o 
   0   2  16      360.20      348.54     12.73 o 
   1   2  16      636.09      666.19     10.97 o 
   2   2  16       44.81       48.25      9.05 o 
   3   2  16      146.13      169.18      8.57 o 
   4   2  16       12.44       22.50      3.68 o 
  -7   3  16      132.82      133.91      7.88 o 
  -6   3  16       47.67       41.09      4.59 o 
  -5   3  16      186.34      201.67      8.53 o 
  -4   3  16       37.89       33.32      6.59 o 
  -3   3  16      125.98      129.90      9.77 o 
  -2   3  16        1.43        5.28      6.08 o 
  -1   3  16       95.95      103.30     10.25 o 
   0   3  16       64.71       60.96      8.89 o 
   1   3  16       21.59       26.74      8.20 o 
   2   3  16      178.13      176.23     12.81 o 
   3   3  16       27.79       26.75      4.13 o 
  -7   4  16        3.41        4.32      5.62 o 
  -6   4  16       44.15       32.43      4.15 o 
  -5   4  16      142.57      158.18      8.61 o 
  -4   4  16      163.96      160.92      7.91 o 
  -3   4  16      172.92      152.46     15.70 o 
  -2   4  16       41.11       32.51      6.33 o 
  -1   4  16      186.27      183.54     14.53 o 
   0   4  16        5.63        3.61      7.77 o 
   1   4  16      114.66      120.99      9.17 o 
   2   4  16       12.48       10.10      4.53 o 
   3   4  16      338.25      318.03     11.04 o 
  -7   5  16        5.85       10.69      5.03 o 
  -6   5  16      128.38      140.73      8.81 o 
  -5   5  16       56.26       73.38      6.71 o 
  -4   5  16      175.23      201.23      6.22 o 
  -3   5  16       13.69        8.62      5.74 o 
  -2   5  16       58.24       66.33      9.32 o 
  -1   5  16       34.37       27.52      5.77 o 
   0   5  16       30.10       29.14      5.27 o 
   1   5  16        0.37       -3.85      6.04 o 
  -7   6  16        5.02        3.72      4.11 o 
  -5   6  16        0.30       -0.60      4.59 o 
  -4   6  16       34.60       34.24      5.58 o 
  -3   6  16        0.82        6.35      7.86 o 
  -2   6  16       28.52       31.58      7.89 o 
  -1   6  16       41.74       42.42      5.43 o 
   0   6  16       25.52       22.97      4.07 o 
   1   6  16        1.94        4.07      3.40 o 
   2   6  16       44.86       48.13      5.08 o 
  -6   7  16        4.16        8.22      4.89 o 
  -5   7  16       48.39       56.06      6.57 o 
  -4   7  16       15.32       24.58      6.95 o 
  -3   7  16      322.42      371.93     11.96 o 
  -2   7  16        2.11        1.60      4.71 o 
  -1   7  16       36.63       39.25      4.13 o 
   0   7  16        9.79        6.23      2.94 o 
   1   7  16       13.73        6.61      2.59 o 
   2   7  16       19.34       17.88      4.37 o 
  -5   8  16        2.58        2.45      3.69 o 
  -4   8  16       19.72       16.11      6.63 o 
  -3   8  16      205.52      224.41     10.51 o 
  -2   8  16       25.93       26.17      5.08 o 
  -1   8  16       75.64       78.89      5.37 o 
   0   8  16        0.63        4.39      5.43 o 
   1   8  16      132.92       90.21     59.38 o 
  -4   9  16        7.03        3.89      5.29 o 
  -3   9  16       23.89       29.35      6.44 o 
  -2   9  16        5.61        4.07      6.10 o 
  -1   9  16        3.39        6.70      5.85 o 
   0   9  16        1.18       -0.65      4.67 o 
  -4  10  16       30.08       33.68      4.58 o 
  -3  10  16       44.72       51.50      6.05 o 
  -2  10  16      123.38      130.94      7.94 o 
  -1  10  16       12.39       22.04      5.10 o 
   0  10  16      132.13      128.05      5.51 o 
  -3  11  16       14.39       14.46      3.95 o 
  -2  11  16        2.33        9.44      4.19 o 
  -1  11  16        0.98       -2.12      3.80 o 
  -7   0  17       71.38       65.73      5.18 o 
  -5   0  17      216.37      229.73     11.59 o 
  -3   0  17      220.18      215.32     11.69 o 
  -1   0  17      288.72      289.26     12.42 o 
   1   0  17      208.33      228.55      9.49 o 
   3   0  17      104.24       95.24      5.29 o 
  -7   1  17       35.07       35.14      3.11 o 
  -6   1  17        1.27       -0.38      4.90 o 
  -5   1  17       68.91       69.49     10.16 o 
  -4   1  17        0.86        0.64      5.65 o 
  -3   1  17        2.55        2.83      5.77 o 
  -2   1  17       22.93       23.50      6.22 o 
  -1   1  17       16.07       16.78      5.94 o 
   0   1  17        1.14        4.03      6.09 o 
   1   1  17       12.35       12.22      4.41 o 
   2   1  17       19.81       19.64      4.13 o 
   3   1  17      100.64      103.16      3.73 o 
  -7   2  17        2.67        3.83      4.49 o 
  -6   2  17      126.55      143.91      6.47 o 
  -5   2  17      128.93      150.03      7.41 o 
  -4   2  17      150.96      149.42      7.82 o 
  -3   2  17       70.42       68.51      7.02 o 
  -2   2  17      800.16      759.18     28.28 o 
  -1   2  17       34.62       24.88      6.08 o 
   0   2  17      298.78      306.21     11.02 o 
   1   2  17        5.57       10.62      6.68 o 
   2   2  17      219.02      218.84      5.75 o 
   3   2  17       78.98       79.86      4.92 o 
  -7   3  17        3.15        0.71      4.17 o 
  -6   3  17        4.26        2.91      4.48 o 
  -5   3  17       25.37       36.54      7.21 o 
  -4   3  17       25.63       29.74      5.95 o 
  -3   3  17        7.26       10.20      5.98 o 
  -2   3  17        0.38        4.22      5.66 o 
  -1   3  17        0.81        0.66      5.53 o 
   0   3  17        3.59        6.77      4.53 o 
   1   3  17       15.01       18.10      6.71 o 
   2   3  17       30.01       29.02      5.98 o 
  -7   4  17       80.42       85.06      4.89 o 
  -6   4  17       58.03       61.00      7.05 o 
  -5   4  17       38.02       43.23      6.26 o 
  -4   4  17      135.25      146.27      8.81 o 
  -3   4  17       55.23       61.61      6.28 o 
  -2   4  17      122.72      112.80      6.70 o 
  -1   4  17       88.28       94.28      6.34 o 
   0   4  17      214.26      199.90     10.50 o 
   1   4  17       64.66       74.11      7.15 o 
  -6   5  17        0.14       -2.03      5.17 o 
  -5   5  17        7.50        4.31      6.40 o 
  -4   5  17       14.80       14.70      5.01 o 
  -3   5  17       52.38       55.84      9.22 o 
  -2   5  17        5.13        2.01      4.78 o 
  -1   5  17       38.41       37.10      4.05 o 
   0   5  17        0.05       -0.79      3.87 o 
   1   5  17      104.10       93.16      6.40 o 
   2   5  17       52.32       37.63      4.23 o 
  -6   6  17        4.76        7.17      4.19 o 
  -5   6  17       92.65      102.33      4.77 o 
  -4   6  17      108.67      112.22      8.01 o 
  -3   6  17      190.22      209.58      9.48 o 
  -2   6  17       48.86       52.15      5.14 o 
  -1   6  17      118.26      130.23      5.63 o 
   0   6  17        0.69        0.56      3.50 o 
   1   6  17       75.30       74.55      5.15 o 
  -5   7  17       22.01       16.96      4.62 o 
  -4   7  17       22.94       37.79      6.25 o 
  -3   7  17       16.08       12.90      4.31 o 
  -2   7  17       13.15       19.77      4.17 o 
  -1   7  17       14.50       10.04      3.64 o 
   0   7  17       31.87       27.70      4.95 o 
  -4   8  17       47.27       53.12      6.04 o 
  -3   8  17        1.35        3.49      5.68 o 
  -2   8  17      198.63      190.28      8.30 o 
  -1   8  17        3.30        2.93      4.81 o 
   0   8  17      108.46       94.44      5.11 o 
  -4   9  17       26.02       33.74      4.23 o 
  -3   9  17        1.74        1.53      4.61 o 
  -2   9  17        8.07        6.46      4.89 o 
  -1   9  17        3.45        1.65      4.11 o 
  -3  10  17      109.90      119.01      4.97 o 
  -2  10  17       12.18       19.09      3.79 o 
  -6   0  18      160.24      155.74      7.74 o 
  -4   0  18        7.27        7.55      7.72 o 
  -2   0  18      289.35      275.99     11.43 o 
   0   0  18       41.27       47.43      7.24 o 
   2   0  18       51.67       49.83      4.88 o 
  -6   1  18       45.91       47.68      4.38 o 
  -5   1  18       15.15       18.99      5.16 o 
  -4   1  18       13.46       12.53      5.47 o 
  -3   1  18       27.56       25.69      5.60 o 
  -2   1  18       79.47       63.29      5.75 o 
  -1   1  18        7.04        8.75      5.14 o 
   0   1  18      166.04      172.73      6.44 o 
   1   1  18        1.87        0.73      4.01 o 
   2   1  18       33.86       34.60      3.35 o 
  -6   2  18       19.08       16.82      3.88 o 
  -5   2  18       44.01       50.74      5.14 o 
  -4   2  18       41.89       47.35      5.43 o 
  -3   2  18       87.89       80.07      7.69 o 
  -2   2  18        5.47       11.09      5.32 o 
  -1   2  18      151.07      144.17      6.57 o 
   0   2  18       31.16       39.20      5.09 o 
   1   2  18       65.56       62.50      9.51 o 
   2   2  18        1.03        3.58      3.84 o 
  -6   3  18        0.59        3.65      4.75 o 
  -5   3  18       70.24       77.21      5.08 o 
  -4   3  18       15.20       23.16      4.95 o 
  -3   3  18       13.82       15.51      5.16 o 
  -2   3  18        1.33       -0.63      4.72 o 
  -1   3  18       50.02       49.30      5.27 o 
   0   3  18       67.61       69.75      4.91 o 
   1   3  18       17.54       19.11      3.67 o 
   2   3  18        6.35        3.29      3.08 o 
  -5   4  18       76.52       77.60      4.34 o 
  -4   4  18        6.37        5.45      4.31 o 
  -3   4  18       11.77       17.02      6.34 o 
  -2   4  18       48.18       45.60      6.78 o 
  -1   4  18       55.23       54.43      3.78 o 
   0   4  18        9.47        9.63      3.71 o 
   1   4  18       34.41       29.95      4.57 o 
  -5   5  18        3.66        2.49      3.10 o 
  -4   5  18       17.05       19.83      5.68 o 
  -3   5  18        0.68        4.27      5.77 o 
  -2   5  18       17.72       19.48      4.16 o 
  -1   5  18        2.26        3.51      3.54 o 
   0   5  18      187.70      171.39      6.74 o 
   1   5  18        6.32        4.88      3.16 o 
  -5   6  18        8.25        8.10      3.55 o 
  -4   6  18       47.44       52.13      3.89 o 
  -3   6  18       17.29       14.13      3.60 o 
  -2   6  18       44.19       47.17      4.09 o 
  -1   6  18        2.04       -1.46      3.04 o 
   0   6  18       59.90       44.86      3.86 o 
  -4   7  18        0.51        0.86      4.06 o 
  -3   7  18       28.94       37.49      5.48 o 
  -2   7  18        2.55        2.76      4.52 o 
  -1   7  18       66.37       55.98      4.74 o 
  -3   8  18       53.29       43.62      4.46 o 
  -2   8  18        3.60        6.13      3.92 o 
  -5   0  19       31.30       36.60      5.73 o 
  -3   0  19        2.83        2.16      6.12 o 
  -1   0  19       29.46       26.86      6.11 o 
   1   0  19       19.07       19.08      4.02 o 
  -5   1  19       28.68       27.24      3.76 o 
  -4   1  19       50.25       49.65      4.57 o 
  -3   1  19       48.19       48.68      4.89 o 
  -2   1  19       38.17       41.72      4.88 o 
  -1   1  19       94.20       95.44      4.95 o 
   0   1  19       47.97       54.78      4.05 o 
   1   1  19       44.74       35.82      4.06 o 
  -5   2  19       33.29       29.73      3.52 o 
  -4   2  19        1.64        6.24      3.91 o 
  -3   2  19        0.36        3.03      4.10 o 
  -2   2  19       25.66       21.20      4.22 o 
  -1   2  19        1.36        0.74      2.68 o 
   0   2  19        5.78        3.54      4.58 o 
  -5   3  19        6.81        5.86      4.17 o 
  -4   3  19       45.95       51.61      4.03 o 
  -3   3  19       50.02       63.92      4.32 o 
  -2   3  19       46.65       55.99      5.07 o 
  -1   3  19       33.60       31.84      2.75 o 
   0   3  19       66.73       73.16      5.20 o 
  -4   4  19       23.64       25.73      4.68 o 
  -3   4  19        1.65        5.04      4.76 o 
  -2   4  19        1.80       -0.02      3.20 o 
  -1   4  19        1.71        1.63      2.54 o 
   0   4  19       20.21        9.85      3.44 o 
  -4   5  19       16.96       19.24      4.18 o 
  -3   5  19       44.00       45.11      3.34 o 
  -2   5  19        2.22        1.31      2.72 o 
  -3   6  19        2.52        4.44      3.61 o 
  -2   6  19       26.69       18.95      3.55 o 
  -4   0  20        5.07        8.05      3.67 o 
  -2   0  20        7.72       11.85      4.20 o 
  -4   1  20       28.54       29.87      3.93 o 
  -3   1  20       84.92       92.47      3.76 o 
  -2   1  20      147.46      153.43      7.02 o 
  -1   1  20       26.37       29.65      3.93 o 
  -3   2  20        3.76        2.06      2.44 o 
  -2   2  20        1.71        0.20      3.62 o 
                                                 
